# Supplementary material for: N′-[(1E)-(2-Hy­droxy­naphthalen-1-yl)methyl­idene]-2-meth­oxy­benzohydrazide
Source: Acta Crystallogr Sect E Struct Rep Online. 2011 Sep 30;67(Pt 10):o2713. doi: 10.1107/S1600536811038153 (PMC3201446; doi:10.1107/S1600536811038153)
Supplement: Supplementary file 1 [file e-67-o2713-sup1.cif]

##############################################################################
#                                                                            #
# This CIF contains the data in a paper accepted for publication in          #
# Acta Crystallographica Section E. It conforms to the requirements of       #
# Notes for Authors for Acta Crystallographica Section E, and has been       #
# peer reviewed under the auspices of the IUCr Commission on Journals.       #
#                                                                            #
# Full details of the Crystallographic Information File format               #
# are given in the paper "The Crystallographic Information File (CIF):       #
# a New Standard Archive File for Crystallography" by S. R. Hall, F. H.      #
# Allen and I. D. Brown [Acta Cryst. (1991), A47, 655-685].                  #
#                                                                            #
# The current version of the core CIF dictionary is obtainable from          #
# ftp://ftp.iucr.org/pub/cif_core.dic.                                       #
#                                                                            #
# Software is freely available for graphical display of the structure(s)     #
# in this CIF. For information consult the CIF software page                 #
# http://www.iucr.org/resources/cif/software.                                #
#                                                                            #
# This file may be used for bona fide research purposes within the           #
# scientific community so long as proper attribution is given to the journal # 
# article from which it was obtained.                                        #
#                                                                            #
##############################################################################
data_global
_audit_creation_method     'form.cif (version 2.0)'
_journal_data_validation_number     ?
_journal_date_recd_electronic     2011-09-16
_journal_date_accepted     2011-09-19
_journal_name_full     'Acta Crystallographica, Section E'
_journal_year     2011
_journal_volume     67
_journal_issue     10
_journal_page_first     o2713
_journal_page_last     o2713
_journal_paper_category     QO
_journal_coeditor_code     SU2316
_publ_contact_author_name     'Xiao-Yan Li'
_publ_contact_author_address
;
Zibo Vocational Institute
Zibo 255314
People's Republic of China
;
_publ_contact_author_email     lixiaoyan_zb@126.com
_publ_contact_author_fax     ?
_publ_contact_author_phone     ?
_publ_section_title
;\
<i>N</i>'-[(1<i>E</i>)-(2-Hydroxynaphthalen-1-yl)methylidene]-2-\
methoxybenzohydrazide
;
loop_
    _publ_author_name
    _publ_author_address
    'Xiao-Yan Li'
;
Zibo Vocational Institute
Zibo 255314
People's Republic of China
;
data_I
_audit_creation_method     SHELXL-97
_chemical_name_systematic
;
<i>N</i>'-[(1<i>E</i>)-(2-hydroxynaphthalen-1-yl)methylidene]-2-\
methoxybenzohydrazide
;
_chemical_name_common     ?
_chemical_formula_moiety     'C19 H16 N2 O3'
_chemical_formula_sum     'C19 H16 N2 O3'
_chemical_formula_iupac     'C19 H16 N2 O3'
_chemical_formula_weight     320.34
_chemical_melting_point     ?
_symmetry_cell_setting     triclinic
_symmetry_space_group_name_H-M     P-1
loop_
    _symmetry_equiv_pos_as_xyz
    'x, y, z'
    '-x, -y, -z'
_cell_length_a     12.2266(19)
_cell_length_b     14.212(3)
_cell_length_c     15.805(2)
_cell_angle_alpha     107.507(3)
_cell_angle_beta     108.475(3)
_cell_angle_gamma     95.885(3)
_cell_volume     2423.9(7)
_cell_formula_units_Z     6
_cell_measurement_reflns_used     1972
_cell_measurement_theta_min     2.7
_cell_measurement_theta_max     25.0
_cell_measurement_temperature     298(2)
_exptl_crystal_description     block
_exptl_crystal_colour     colourless
_exptl_crystal_size_max     0.23
_exptl_crystal_size_mid     0.23
_exptl_crystal_size_min     0.21
_exptl_crystal_density_diffrn     1.317
_exptl_crystal_density_meas     ?
_exptl_crystal_density_method     'not measured'
_exptl_crystal_F_000     1008
_exptl_absorpt_coefficient_mu     0.090
_exptl_absorpt_correction_type     multi-scan
_exptl_absorpt_process_details     '(SADABS; Sheldrick, 1996)'
_exptl_absorpt_correction_T_min     0.9795
_exptl_absorpt_correction_T_max     0.9813
_exptl_special_details     ?
_diffrn_ambient_temperature     298(2)
_diffrn_radiation_type     MoK\a
_diffrn_radiation_wavelength     0.71073
_diffrn_radiation_source     'fine-focus sealed tube'
_diffrn_radiation_monochromator     graphite
_diffrn_measurement_device_type     'Bruker SMART CCD area-detector'
_diffrn_measurement_method     '\w scans'
_diffrn_detector_area_resol_mean     ?
_diffrn_reflns_number     20059
_diffrn_reflns_av_R_equivalents     0.0541
_diffrn_reflns_av_sigmaI/netI     0.1277
_diffrn_reflns_theta_min     2.33
_diffrn_reflns_theta_max     27.00
_diffrn_reflns_theta_full     27.00
_diffrn_measured_fraction_theta_max     0.979
_diffrn_measured_fraction_theta_full     0.979
_diffrn_reflns_limit_h_min     -15
_diffrn_reflns_limit_h_max     15
_diffrn_reflns_limit_k_min     -18
_diffrn_reflns_limit_k_max     17
_diffrn_reflns_limit_l_min     -20
_diffrn_reflns_limit_l_max     20
_diffrn_standards_number     0
_diffrn_standards_interval_count     ?
_diffrn_standards_interval_time     ?
_diffrn_standards_decay_%     ?
_refine_special_details
;
 Refinement of F^2^ against ALL reflections.  The weighted R-factor wR and
 goodness of fit S are based on F^2^, conventional R-factors R are based
 on F, with F set to zero for negative F^2^. The threshold expression of
 F^2^ > 2sigma(F^2^) is used only for calculating R-factors(gt) etc. and is
 not relevant to the choice of reflections for refinement.  R-factors based
 on F^2^ are statistically about twice as large as those based on F, and R-
 factors based on ALL data will be even larger.
;
_reflns_number_total     10353
_reflns_number_gt     3438
_reflns_threshold_expression     I>2\s(I)
_refine_ls_structure_factor_coef     Fsqd
_refine_ls_matrix_type     full
_refine_ls_R_factor_all     0.2108
_refine_ls_R_factor_gt     0.0607
_refine_ls_wR_factor_gt     0.1252
_refine_ls_wR_factor_ref     0.1841
_refine_ls_goodness_of_fit_ref     0.935
_refine_ls_restrained_S_all     0.935
_refine_ls_number_reflns     10353
_refine_ls_number_parameters     666
_refine_ls_number_restraints     4
_refine_ls_hydrogen_treatment     mixed
_refine_ls_weighting_scheme     calc
_refine_ls_weighting_details
                 'calc w=1/[\s^2^(Fo^2^)+(0.0526P)^2^] where P=(Fo^2^+2Fc^2^)/3'
_atom_sites_solution_hydrogens     geom
_atom_sites_solution_primary     direct
_atom_sites_solution_secondary     difmap
_refine_ls_shift/su_max     0.000
_refine_ls_shift/su_mean     0.000
_refine_diff_density_max     0.128
_refine_diff_density_min     -0.151
_refine_ls_extinction_method     none
_refine_ls_extinction_coef     ?
loop_
    _atom_type_symbol
    _atom_type_description
    _atom_type_scat_dispersion_real
    _atom_type_scat_dispersion_imag
    _atom_type_scat_source
    'C' 'C' 0.0033 0.0016
                         'International Tables Vol C Tables 4.2.6.8 and 6.1.1.4'
    'H' 'H' 0.0000 0.0000
                         'International Tables Vol C Tables 4.2.6.8 and 6.1.1.4'
    'N' 'N' 0.0061 0.0033
                         'International Tables Vol C Tables 4.2.6.8 and 6.1.1.4'
    'O' 'O' 0.0106 0.0060
                         'International Tables Vol C Tables 4.2.6.8 and 6.1.1.4'
_computing_data_collection     'SMART (Bruker, 1998)'
_computing_cell_refinement     'SAINT (Bruker, 1998)'
_computing_data_reduction     'SAINT (Bruker, 1998)'
_computing_structure_solution     'SHELXS-97 (Sheldrick, 2008)'
_computing_structure_refinement     'SHELXL-97 (Sheldrick, 2008)'
_computing_molecular_graphics     'SHELXTL (Sheldrick, 2008)'
_computing_publication_material     'SHELXTL (Sheldrick, 2008)'
loop_
    _atom_site_type_symbol
    _atom_site_label
    _atom_site_fract_x
    _atom_site_fract_y
    _atom_site_fract_z
    _atom_site_U_iso_or_equiv
    _atom_site_adp_type
    _atom_site_calc_flag
    _atom_site_refinement_flags
    _atom_site_occupancy
    _atom_site_symmetry_multiplicity
    _atom_site_disorder_assembly
    _atom_site_disorder_group
    N N1 0.7028(2) 0.66822(19) 0.12093(18) 0.0611(7) Uani d . 1 1 . .
    N N2 0.5820(2) 0.6409(2) 0.09232(18) 0.0600(7) Uani d D 1 1 . .
    N N3 0.9007(2) 0.1667(2) 0.4186(2) 0.0708(8) Uani d . 1 1 . .
    N N4 0.9645(3) 0.2611(2) 0.43764(19) 0.0687(8) Uani d D 1 1 . .
    N N5 0.4514(2) 0.7856(2) 0.8040(2) 0.0738(8) Uani d . 1 1 . .
    N N6 0.4112(3) 0.8381(2) 0.8720(2) 0.0740(8) Uani d D 1 1 . .
    O O1 0.9121(2) 0.6929(2) 0.23860(18) 0.0873(8) Uani d . 1 1 . .
    H H1 0.8399 0.6837 0.2209 0.131 Uiso calc R 1 1 . .
    O O2 0.6032(2) 0.60244(19) 0.22336(17) 0.0933(8) Uani d . 1 1 . .
    O O3 0.36430(18) 0.60654(17) -0.02694(15) 0.0761(7) Uani d . 1 1 . .
    O O4 0.7731(2) -0.0019(2) 0.2966(2) 0.1034(9) Uani d D 1 1 . .
    O O5 0.8678(2) 0.2523(2) 0.28836(18) 0.0987(9) Uani d . 1 1 . .
    O O6 1.1456(2) 0.41689(17) 0.54154(16) 0.0831(7) Uani d . 1 1 . .
    O O7 0.5615(3) 0.6551(2) 0.7471(3) 0.1237(11) Uani d . 1 1 . .
    H H7 0.5334 0.6886 0.7837 0.186 Uiso calc R 1 1 . .
    O O8 0.5332(2) 0.78589(19) 0.97944(17) 0.0900(8) Uani d . 1 1 . .
    O O9 0.2894(2) 0.96365(18) 0.93681(17) 0.0842(7) Uani d . 1 1 . .
    C C1 0.8710(3) 0.7184(2) 0.0879(3) 0.0618(9) Uani d . 1 1 . .
    C C2 0.9480(3) 0.7153(2) 0.1729(3) 0.0691(10) Uani d . 1 1 . .
    C C3 1.0712(3) 0.7350(3) 0.1956(3) 0.0917(13) Uani d . 1 1 . .
    H H3 1.1215 0.7328 0.2528 0.110 Uiso calc R 1 1 . .
    C C4 1.1155(4) 0.7569(3) 0.1350(4) 0.1004(15) Uani d . 1 1 . .
    H H4A 1.1970 0.7697 0.1512 0.120 Uiso calc R 1 1 . .
    C C5 1.0438(4) 0.7614(3) 0.0477(4) 0.0866(12) Uani d . 1 1 . .
    C C6 1.0888(5) 0.7824(3) -0.0165(5) 0.124(2) Uani d . 1 1 . .
    H H6 1.1704 0.7967 0.0004 0.149 Uiso calc R 1 1 . .
    C C7 1.0206(6) 0.7832(4) -0.1024(5) 0.133(2) Uani d . 1 1 . .
    H H7A 1.0542 0.7956 -0.1443 0.160 Uiso calc R 1 1 . .
    C C8 0.8966(5) 0.7646(3) -0.1265(3) 0.1155(16) Uani d . 1 1 . .
    H H8 0.8478 0.7661 -0.1845 0.139 Uiso calc R 1 1 . .
    C C9 0.8477(4) 0.7444(3) -0.0652(3) 0.0891(12) Uani d . 1 1 . .
    H H9 0.7660 0.7319 -0.0826 0.107 Uiso calc R 1 1 . .
    C C10 0.9190(4) 0.7421(2) 0.0238(3) 0.0732(10) Uani d . 1 1 . .
    C C11 0.7438(3) 0.6925(2) 0.0634(2) 0.0609(9) Uani d . 1 1 . .
    H H11 0.6925 0.6935 0.0061 0.073 Uiso calc R 1 1 . .
    C C12 0.5386(3) 0.6067(2) 0.1492(2) 0.0607(9) Uani d . 1 1 . .
    C C13 0.4076(3) 0.5741(2) 0.1165(2) 0.0538(8) Uani d . 1 1 . .
    C C14 0.3236(3) 0.5751(2) 0.0337(2) 0.0594(9) Uani d . 1 1 . .
    C C15 0.2043(3) 0.5470(3) 0.0149(3) 0.0763(10) Uani d . 1 1 . .
    H H15 0.1487 0.5505 -0.0394 0.092 Uiso calc R 1 1 . .
    C C16 0.1684(3) 0.5137(3) 0.0771(4) 0.0897(12) Uani d . 1 1 . .
    H H16 0.0882 0.4938 0.0642 0.108 Uiso calc R 1 1 . .
    C C17 0.2497(4) 0.5097(3) 0.1577(3) 0.0898(12) Uani d . 1 1 . .
    H H17 0.2249 0.4869 0.1993 0.108 Uiso calc R 1 1 . .
    C C18 0.3668(3) 0.5392(2) 0.1769(2) 0.0703(10) Uani d . 1 1 . .
    H H18 0.4213 0.5360 0.2318 0.084 Uiso calc R 1 1 . .
    C C19 0.2841(3) 0.5996(3) -0.1172(2) 0.0881(12) Uani d . 1 1 . .
    H H19A 0.2358 0.5324 -0.1498 0.132 Uiso calc R 1 1 . .
    H H19B 0.3275 0.6145 -0.1544 0.132 Uiso calc R 1 1 . .
    H H19C 0.2347 0.6472 -0.1084 0.132 Uiso calc R 1 1 . .
    C C20 0.8568(3) 0.0289(3) 0.4651(3) 0.0623(9) Uani d . 1 1 . .
    C C21 0.7909(3) -0.0327(4) 0.3714(3) 0.0811(11) Uani d . 1 1 . .
    C C22 0.7382(4) -0.1347(4) 0.3495(3) 0.1021(14) Uani d . 1 1 . .
    H H22 0.6970 -0.1763 0.2863 0.123 Uiso calc R 1 1 . .
    C C23 0.7474(4) -0.1719(3) 0.4197(4) 0.1044(15) Uani d . 1 1 . .
    H H23 0.7119 -0.2391 0.4040 0.125 Uiso calc R 1 1 . .
    C C24 0.8093(3) -0.1120(3) 0.5166(4) 0.0821(11) Uani d . 1 1 . .
    C C25 0.8153(4) -0.1510(4) 0.5892(5) 0.1082(16) Uani d . 1 1 . .
    H H25 0.7780 -0.2177 0.5735 0.130 Uiso calc R 1 1 . .
    C C26 0.8746(5) -0.0932(4) 0.6814(5) 0.1133(16) Uani d . 1 1 . .
    H H26 0.8771 -0.1195 0.7291 0.136 Uiso calc R 1 1 . .
    C C27 0.9322(4) 0.0064(4) 0.7052(3) 0.0955(13) Uani d . 1 1 . .
    H H27 0.9744 0.0461 0.7688 0.115 Uiso calc R 1 1 . .
    C C28 0.9269(3) 0.0457(3) 0.6359(3) 0.0769(10) Uani d . 1 1 . .
    H H28 0.9652 0.1124 0.6533 0.092 Uiso calc R 1 1 . .
    C C29 0.8659(3) -0.0110(3) 0.5396(3) 0.0660(9) Uani d . 1 1 . .
    C C30 0.9174(3) 0.1300(3) 0.4855(3) 0.0672(10) Uani d . 1 1 . .
    H H30 0.9686 0.1688 0.5471 0.081 Uiso calc R 1 1 . .
    C C31 0.9472(3) 0.2980(3) 0.3656(3) 0.0710(10) Uani d . 1 1 . .
    C C32 1.0257(3) 0.3946(3) 0.3839(2) 0.0610(9) Uani d . 1 1 . .
    C C33 1.1207(3) 0.4525(3) 0.4678(2) 0.0647(9) Uani d . 1 1 . .
    C C34 1.1860(3) 0.5412(3) 0.4743(3) 0.0800(11) Uani d . 1 1 . .
    H H34 1.2493 0.5787 0.5303 0.096 Uiso calc R 1 1 . .
    C C35 1.1584(4) 0.5745(3) 0.3986(3) 0.0912(12) Uani d . 1 1 . .
    H H35 1.2022 0.6347 0.4036 0.109 Uiso calc R 1 1 . .
    C C36 1.0657(4) 0.5184(3) 0.3157(3) 0.0909(12) Uani d . 1 1 . .
    H H36 1.0467 0.5406 0.2642 0.109 Uiso calc R 1 1 . .
    C C37 1.0008(3) 0.4294(3) 0.3083(2) 0.0777(11) Uani d . 1 1 . .
    H H37 0.9388 0.3918 0.2514 0.093 Uiso calc R 1 1 . .
    C C38 1.2370(3) 0.4773(3) 0.6314(2) 0.0971(13) Uani d . 1 1 . .
    H H38A 1.3115 0.4855 0.6232 0.146 Uiso calc R 1 1 . .
    H H38B 1.2412 0.4442 0.6768 0.146 Uiso calc R 1 1 . .
    H H38C 1.2194 0.5424 0.6543 0.146 Uiso calc R 1 1 . .
    C C39 0.4664(3) 0.7488(3) 0.6523(3) 0.0709(10) Uani d . 1 1 . .
    C C40 0.5324(4) 0.6785(3) 0.6673(4) 0.0955(13) Uani d . 1 1 . .
    C C41 0.5746(5) 0.6247(4) 0.5978(5) 0.128(2) Uani d . 1 1 . .
    H H41 0.6186 0.5770 0.6089 0.154 Uiso calc R 1 1 . .
    C C42 0.5511(5) 0.6422(4) 0.5161(5) 0.131(2) Uani d . 1 1 . .
    H H42 0.5785 0.6056 0.4705 0.157 Uiso calc R 1 1 . .
    C C43 0.4857(4) 0.7148(4) 0.4970(4) 0.0979(14) Uani d . 1 1 . .
    C C44 0.4633(5) 0.7349(5) 0.4128(4) 0.134(2) Uani d . 1 1 . .
    H H44 0.4898 0.6978 0.3668 0.161 Uiso calc R 1 1 . .
    C C45 0.4043(5) 0.8068(6) 0.3963(4) 0.144(2) Uani d . 1 1 . .
    H H45 0.3892 0.8184 0.3392 0.173 Uiso calc R 1 1 . .
    C C46 0.3663(4) 0.8635(4) 0.4661(4) 0.1291(19) Uani d . 1 1 . .
    H H46 0.3280 0.9147 0.4563 0.155 Uiso calc R 1 1 . .
    C C47 0.3847(3) 0.8446(4) 0.5489(3) 0.0974(13) Uani d . 1 1 . .
    H H47 0.3570 0.8820 0.5938 0.117 Uiso calc R 1 1 . .
    C C48 0.4444(3) 0.7701(3) 0.5669(3) 0.0792(11) Uani d . 1 1 . .
    C C49 0.4215(3) 0.8000(3) 0.7241(3) 0.0731(10) Uani d . 1 1 . .
    H H49 0.3710 0.8431 0.7123 0.088 Uiso calc R 1 1 . .
    C C50 0.4587(3) 0.8365(3) 0.9618(3) 0.0715(10) Uani d . 1 1 . .
    C C51 0.4183(3) 0.8957(3) 1.0363(3) 0.0700(10) Uani d . 1 1 . .
    C C52 0.3376(3) 0.9574(3) 1.0247(3) 0.0717(10) Uani d . 1 1 . .
    C C53 0.3071(3) 1.0091(3) 1.1009(3) 0.0893(12) Uani d . 1 1 . .
    H H53 0.2534 1.0505 1.0931 0.107 Uiso calc R 1 1 . .
    C C54 0.3569(4) 0.9986(3) 1.1876(3) 0.1009(14) Uani d . 1 1 . .
    H H54 0.3354 1.0322 1.2382 0.121 Uiso calc R 1 1 . .
    C C55 0.4380(4) 0.9392(4) 1.2006(3) 0.1055(15) Uani d . 1 1 . .
    H H55 0.4720 0.9330 1.2598 0.127 Uiso calc R 1 1 . .
    C C56 0.4681(3) 0.8889(3) 1.1252(3) 0.0915(12) Uani d . 1 1 . .
    H H56 0.5236 0.8492 1.1343 0.110 Uiso calc R 1 1 . .
    C C57 0.2108(4) 1.0304(3) 0.9225(3) 0.1040(14) Uani d . 1 1 . .
    H H57A 0.1420 1.0096 0.9350 0.156 Uiso calc R 1 1 . .
    H H57B 0.1874 1.0282 0.8578 0.156 Uiso calc R 1 1 . .
    H H57C 0.2502 1.0982 0.9652 0.156 Uiso calc R 1 1 . .
    H H2 0.534(2) 0.648(2) 0.0388(13) 0.080 Uiso d D 1 1 . .
    H H4B 1.022(2) 0.296(2) 0.4955(12) 0.080 Uiso d D 1 1 . .
    H H6A 0.360(2) 0.878(2) 0.864(2) 0.080 Uiso d D 1 1 . .
    H H4 0.805(3) 0.0608(10) 0.314(2) 0.080 Uiso d D 1 1 . .
loop_
    _atom_site_aniso_label
    _atom_site_aniso_U_11
    _atom_site_aniso_U_22
    _atom_site_aniso_U_33
    _atom_site_aniso_U_12
    _atom_site_aniso_U_13
    _atom_site_aniso_U_23
    N1 0.0485(18) 0.0647(19) 0.0694(19) 0.0107(14) 0.0166(15) 0.0283(16)
    N2 0.0452(19) 0.074(2) 0.0614(18) 0.0125(15) 0.0121(15) 0.0332(17)
    N3 0.0604(19) 0.079(2) 0.077(2) 0.0174(17) 0.0270(16) 0.0291(19)
    N4 0.069(2) 0.079(2) 0.0596(19) 0.0171(18) 0.0200(15) 0.0288(19)
    N5 0.069(2) 0.068(2) 0.086(2) 0.0205(16) 0.0315(18) 0.0263(19)
    N6 0.074(2) 0.079(2) 0.079(2) 0.0285(17) 0.0248(19) 0.040(2)
    O1 0.0634(17) 0.100(2) 0.0949(19) 0.0151(17) 0.0149(15) 0.0453(17)
    O2 0.0706(17) 0.129(2) 0.0769(17) 0.0049(16) 0.0023(14) 0.0630(17)
    O3 0.0570(15) 0.0951(19) 0.0648(15) 0.0035(13) 0.0030(12) 0.0374(14)
    O4 0.082(2) 0.121(3) 0.0783(19) 0.0030(19) 0.0182(16) 0.014(2)
    O5 0.0836(19) 0.124(2) 0.0684(17) -0.0067(17) 0.0066(15) 0.0385(17)
    O6 0.0902(18) 0.0897(19) 0.0557(15) 0.0138(15) 0.0062(13) 0.0305(14)
    O7 0.120(3) 0.103(3) 0.181(3) 0.058(2) 0.066(2) 0.074(3)
    O8 0.0828(19) 0.095(2) 0.106(2) 0.0354(16) 0.0286(15) 0.0549(17)
    O9 0.0846(18) 0.092(2) 0.0844(19) 0.0358(15) 0.0275(14) 0.0402(16)
    C1 0.057(2) 0.047(2) 0.079(3) 0.0125(18) 0.028(2) 0.0156(19)
    C2 0.050(2) 0.053(2) 0.091(3) 0.0054(18) 0.017(2) 0.017(2)
    C3 0.055(3) 0.079(3) 0.120(4) 0.011(2) 0.020(3) 0.020(3)
    C4 0.063(3) 0.069(3) 0.147(5) 0.005(2) 0.042(3) 0.008(3)
    C5 0.084(3) 0.050(2) 0.134(4) 0.004(2) 0.070(3) 0.015(3)
    C6 0.128(5) 0.064(3) 0.191(6) -0.004(3) 0.110(5) 0.011(4)
    C7 0.188(7) 0.077(4) 0.173(6) 0.009(4) 0.137(6) 0.029(4)
    C8 0.165(5) 0.089(3) 0.122(4) 0.021(3) 0.086(4) 0.044(3)
    C9 0.105(3) 0.070(3) 0.107(3) 0.006(2) 0.061(3) 0.032(3)
    C10 0.078(3) 0.051(2) 0.095(3) 0.011(2) 0.046(2) 0.016(2)
    C11 0.055(2) 0.055(2) 0.073(2) 0.0163(18) 0.0207(19) 0.0246(19)
    C12 0.060(2) 0.062(2) 0.056(2) 0.0113(19) 0.0129(19) 0.0262(19)
    C13 0.048(2) 0.055(2) 0.054(2) 0.0076(16) 0.0141(17) 0.0187(17)
    C14 0.055(2) 0.053(2) 0.067(2) 0.0122(18) 0.0198(19) 0.0198(19)
    C15 0.057(3) 0.068(3) 0.095(3) 0.014(2) 0.020(2) 0.026(2)
    C16 0.056(3) 0.070(3) 0.134(4) 0.010(2) 0.039(3) 0.022(3)
    C17 0.090(3) 0.084(3) 0.111(4) 0.013(3) 0.061(3) 0.033(3)
    C18 0.075(3) 0.069(3) 0.073(2) 0.014(2) 0.033(2) 0.028(2)
    C19 0.085(3) 0.088(3) 0.058(2) 0.009(2) -0.010(2) 0.021(2)
    C20 0.049(2) 0.065(3) 0.066(2) 0.0104(19) 0.0232(19) 0.013(2)
    C21 0.062(3) 0.092(4) 0.084(3) 0.014(2) 0.029(2) 0.022(3)
    C22 0.074(3) 0.088(4) 0.110(4) -0.004(3) 0.032(3) -0.004(3)
    C23 0.072(3) 0.067(3) 0.160(5) 0.003(2) 0.047(3) 0.020(4)
    C24 0.056(2) 0.065(3) 0.123(4) 0.012(2) 0.037(3) 0.027(3)
    C25 0.091(4) 0.085(4) 0.180(5) 0.024(3) 0.066(4) 0.070(4)
    C26 0.117(4) 0.108(5) 0.165(5) 0.044(3) 0.077(4) 0.084(4)
    C27 0.106(3) 0.098(4) 0.106(3) 0.038(3) 0.043(3) 0.058(3)
    C28 0.085(3) 0.075(3) 0.081(3) 0.025(2) 0.033(2) 0.035(3)
    C29 0.056(2) 0.061(3) 0.092(3) 0.019(2) 0.038(2) 0.030(2)
    C30 0.060(2) 0.077(3) 0.067(2) 0.020(2) 0.0255(19) 0.027(2)
    C31 0.064(3) 0.095(3) 0.060(2) 0.025(2) 0.021(2) 0.035(2)
    C32 0.060(2) 0.077(3) 0.052(2) 0.021(2) 0.0194(19) 0.028(2)
    C33 0.069(2) 0.078(3) 0.057(2) 0.030(2) 0.024(2) 0.031(2)
    C34 0.074(3) 0.091(3) 0.072(3) 0.013(2) 0.020(2) 0.033(2)
    C35 0.085(3) 0.097(3) 0.094(3) 0.007(3) 0.031(3) 0.042(3)
    C36 0.091(3) 0.108(4) 0.089(3) 0.023(3) 0.034(3) 0.055(3)
    C37 0.072(3) 0.103(3) 0.064(2) 0.021(2) 0.021(2) 0.042(2)
    C38 0.094(3) 0.118(3) 0.052(2) 0.027(3) 0.000(2) 0.021(2)
    C39 0.055(2) 0.058(3) 0.093(3) 0.0151(19) 0.030(2) 0.014(2)
    C40 0.079(3) 0.071(3) 0.135(4) 0.018(3) 0.045(3) 0.027(3)
    C41 0.118(4) 0.073(3) 0.208(7) 0.031(3) 0.100(5) 0.022(4)
    C42 0.118(5) 0.083(4) 0.175(6) 0.000(3) 0.094(5) -0.012(4)
    C43 0.071(3) 0.102(4) 0.095(4) -0.003(3) 0.045(3) -0.009(3)
    C44 0.085(4) 0.184(6) 0.095(4) -0.016(4) 0.047(4) -0.004(4)
    C45 0.089(4) 0.254(8) 0.090(4) 0.016(4) 0.044(3) 0.061(5)
    C46 0.093(3) 0.226(6) 0.115(4) 0.066(4) 0.057(3) 0.094(4)
    C47 0.078(3) 0.148(4) 0.089(3) 0.044(3) 0.039(2) 0.058(3)
    C48 0.049(2) 0.099(3) 0.074(3) 0.003(2) 0.020(2) 0.016(3)
    C49 0.065(2) 0.071(3) 0.085(3) 0.013(2) 0.023(2) 0.033(2)
    C50 0.061(3) 0.064(3) 0.089(3) 0.005(2) 0.019(2) 0.039(2)
    C51 0.069(3) 0.067(3) 0.074(3) 0.010(2) 0.019(2) 0.035(2)
    C52 0.070(3) 0.065(3) 0.075(3) 0.003(2) 0.022(2) 0.026(2)
    C53 0.086(3) 0.083(3) 0.086(3) 0.003(2) 0.023(3) 0.026(3)
    C54 0.106(4) 0.095(4) 0.088(4) -0.001(3) 0.037(3) 0.018(3)
    C55 0.114(4) 0.112(4) 0.081(3) 0.001(3) 0.023(3) 0.043(3)
    C56 0.088(3) 0.098(3) 0.087(3) 0.011(2) 0.021(3) 0.045(3)
    C57 0.104(3) 0.115(4) 0.115(3) 0.063(3) 0.044(3) 0.054(3)
_geom_special_details
;
 All esds (except the esd in the dihedral angle between two l.s. planes)
 are estimated using the full covariance matrix.  The cell esds are taken
 into account individually in the estimation of esds in distances, angles
 and torsion angles; correlations between esds in cell parameters are only
 used when they are defined by crystal symmetry.  An approximate (isotropic)
 treatment of cell esds is used for estimating esds involving l.s. planes.
;
loop_
    _geom_bond_atom_site_label_1
    _geom_bond_atom_site_label_2
    _geom_bond_site_symmetry_2
    _geom_bond_distance
    _geom_bond_publ_flag
    N1 C11 . 1.280(3) ?
    N1 N2 . 1.375(3) ?
    N2 C12 . 1.355(4) ?
    N2 H2 . 0.906(10) ?
    N3 C30 . 1.283(4) ?
    N3 N4 . 1.376(4) ?
    N4 C31 . 1.359(4) ?
    N4 H4B . 0.906(10) ?
    N5 C49 . 1.283(4) ?
    N5 N6 . 1.371(4) ?
    N6 C50 . 1.361(4) ?
    N6 H6A . 0.887(10) ?
    O1 C2 . 1.354(4) ?
    O1 H1 . 0.8200 ?
    O2 C12 . 1.212(3) ?
    O3 C14 . 1.371(3) ?
    O3 C19 . 1.420(3) ?
    O4 C21 . 1.343(4) ?
    O4 H4 . 0.857(10) ?
    O5 C31 . 1.223(4) ?
    O6 C33 . 1.367(3) ?
    O6 C38 . 1.438(4) ?
    O7 C40 . 1.350(5) ?
    O7 H7 . 0.8200 ?
    O8 C50 . 1.233(4) ?
    O9 C52 . 1.361(4) ?
    O9 C57 . 1.433(4) ?
    C1 C2 . 1.391(4) ?
    C1 C10 . 1.422(4) ?
    C1 C11 . 1.455(4) ?
    C2 C3 . 1.409(5) ?
    C3 C4 . 1.335(5) ?
    C3 H3 . 0.9300 ?
    C4 C5 . 1.405(5) ?
    C4 H4A . 0.9300 ?
    C5 C6 . 1.387(6) ?
    C5 C10 . 1.426(5) ?
    C6 C7 . 1.354(6) ?
    C6 H6 . 0.9300 ?
    C7 C8 . 1.416(7) ?
    C7 H7A . 0.9300 ?
    C8 C9 . 1.370(5) ?
    C8 H8 . 0.9300 ?
    C9 C10 . 1.413(5) ?
    C9 H9 . 0.9300 ?
    C11 H11 . 0.9300 ?
    C12 C13 . 1.492(4) ?
    C13 C14 . 1.390(4) ?
    C13 C18 . 1.393(4) ?
    C14 C15 . 1.382(4) ?
    C15 C16 . 1.376(5) ?
    C15 H15 . 0.9300 ?
    C16 C17 . 1.366(5) ?
    C16 H16 . 0.9300 ?
    C17 C18 . 1.357(5) ?
    C17 H17 . 0.9300 ?
    C18 H18 . 0.9300 ?
    C19 H19A . 0.9600 ?
    C19 H19B . 0.9600 ?
    C19 H19C . 0.9600 ?
    C20 C21 . 1.389(5) ?
    C20 C29 . 1.432(4) ?
    C20 C30 . 1.438(4) ?
    C21 C22 . 1.416(5) ?
    C22 C23 . 1.346(5) ?
    C22 H22 . 0.9300 ?
    C23 C24 . 1.411(5) ?
    C23 H23 . 0.9300 ?
    C24 C25 . 1.403(5) ?
    C24 C29 . 1.412(5) ?
    C25 C26 . 1.346(6) ?
    C25 H25 . 0.9300 ?
    C26 C27 . 1.396(6) ?
    C26 H26 . 0.9300 ?
    C27 C28 . 1.358(4) ?
    C27 H27 . 0.9300 ?
    C28 C29 . 1.394(4) ?
    C28 H28 . 0.9300 ?
    C30 H30 . 0.9300 ?
    C31 C32 . 1.485(5) ?
    C32 C37 . 1.385(4) ?
    C32 C33 . 1.399(4) ?
    C33 C34 . 1.378(4) ?
    C34 C35 . 1.374(4) ?
    C34 H34 . 0.9300 ?
    C35 C36 . 1.372(5) ?
    C35 H35 . 0.9300 ?
    C36 C37 . 1.375(5) ?
    C36 H36 . 0.9300 ?
    C37 H37 . 0.9300 ?
    C38 H38A . 0.9600 ?
    C38 H38B . 0.9600 ?
    C38 H38C . 0.9600 ?
    C39 C40 . 1.375(5) ?
    C39 C48 . 1.420(5) ?
    C39 C49 . 1.449(5) ?
    C40 C41 . 1.410(6) ?
    C41 C42 . 1.336(6) ?
    C41 H41 . 0.9300 ?
    C42 C43 . 1.414(6) ?
    C42 H42 . 0.9300 ?
    C43 C44 . 1.393(6) ?
    C43 C48 . 1.416(5) ?
    C44 C45 . 1.352(7) ?
    C44 H44 . 0.9300 ?
    C45 C46 . 1.396(6) ?
    C45 H45 . 0.9300 ?
    C46 C47 . 1.368(5) ?
    C46 H46 . 0.9300 ?
    C47 C48 . 1.394(5) ?
    C47 H47 . 0.9300 ?
    C49 H49 . 0.9300 ?
    C50 C51 . 1.482(5) ?
    C51 C56 . 1.381(4) ?
    C51 C52 . 1.391(5) ?
    C52 C53 . 1.391(5) ?
    C53 C54 . 1.372(5) ?
    C53 H53 . 0.9300 ?
    C54 C55 . 1.373(5) ?
    C54 H54 . 0.9300 ?
    C55 C56 . 1.374(5) ?
    C55 H55 . 0.9300 ?
    C56 H56 . 0.9300 ?
    C57 H57A . 0.9600 ?
    C57 H57B . 0.9600 ?
    C57 H57C . 0.9600 ?
loop_
    _geom_angle_atom_site_label_1
    _geom_angle_atom_site_label_2
    _geom_angle_atom_site_label_3
    _geom_angle_site_symmetry_1
    _geom_angle_site_symmetry_3
    _geom_angle
    _geom_angle_publ_flag
    C11 N1 N2 . . 117.2(3) ?
    C12 N2 N1 . . 117.3(3) ?
    C12 N2 H2 . . 122(2) ?
    N1 N2 H2 . . 121(2) ?
    C30 N3 N4 . . 119.5(3) ?
    C31 N4 N3 . . 118.7(3) ?
    C31 N4 H4B . . 120(2) ?
    N3 N4 H4B . . 121(2) ?
    C49 N5 N6 . . 118.6(3) ?
    C50 N6 N5 . . 118.5(3) ?
    C50 N6 H6A . . 116(2) ?
    N5 N6 H6A . . 125(2) ?
    C2 O1 H1 . . 109.5 ?
    C14 O3 C19 . . 120.0(3) ?
    C21 O4 H4 . . 112(3) ?
    C33 O6 C38 . . 119.2(3) ?
    C40 O7 H7 . . 109.5 ?
    C52 O9 C57 . . 119.7(3) ?
    C2 C1 C10 . . 118.7(3) ?
    C2 C1 C11 . . 120.2(3) ?
    C10 C1 C11 . . 121.1(3) ?
    O1 C2 C1 . . 123.6(3) ?
    O1 C2 C3 . . 115.3(4) ?
    C1 C2 C3 . . 121.1(4) ?
    C4 C3 C2 . . 119.9(4) ?
    C4 C3 H3 . . 120.0 ?
    C2 C3 H3 . . 120.0 ?
    C3 C4 C5 . . 122.5(4) ?
    C3 C4 H4A . . 118.7 ?
    C5 C4 H4A . . 118.7 ?
    C6 C5 C4 . . 123.0(5) ?
    C6 C5 C10 . . 118.8(5) ?
    C4 C5 C10 . . 118.2(4) ?
    C7 C6 C5 . . 123.7(6) ?
    C7 C6 H6 . . 118.2 ?
    C5 C6 H6 . . 118.2 ?
    C6 C7 C8 . . 117.9(5) ?
    C6 C7 H7A . . 121.0 ?
    C8 C7 H7A . . 121.0 ?
    C9 C8 C7 . . 120.7(5) ?
    C9 C8 H8 . . 119.7 ?
    C7 C8 H8 . . 119.7 ?
    C8 C9 C10 . . 121.3(4) ?
    C8 C9 H9 . . 119.4 ?
    C10 C9 H9 . . 119.4 ?
    C9 C10 C1 . . 122.7(4) ?
    C9 C10 C5 . . 117.7(4) ?
    C1 C10 C5 . . 119.6(4) ?
    N1 C11 C1 . . 119.9(3) ?
    N1 C11 H11 . . 120.1 ?
    C1 C11 H11 . . 120.1 ?
    O2 C12 N2 . . 121.6(3) ?
    O2 C12 C13 . . 121.1(3) ?
    N2 C12 C13 . . 117.3(3) ?
    C14 C13 C18 . . 117.4(3) ?
    C14 C13 C12 . . 127.2(3) ?
    C18 C13 C12 . . 115.4(3) ?
    O3 C14 C15 . . 122.0(3) ?
    O3 C14 C13 . . 117.2(3) ?
    C15 C14 C13 . . 120.8(3) ?
    C16 C15 C14 . . 119.6(4) ?
    C16 C15 H15 . . 120.2 ?
    C14 C15 H15 . . 120.2 ?
    C17 C16 C15 . . 120.5(4) ?
    C17 C16 H16 . . 119.8 ?
    C15 C16 H16 . . 119.8 ?
    C18 C17 C16 . . 119.8(4) ?
    C18 C17 H17 . . 120.1 ?
    C16 C17 H17 . . 120.1 ?
    C17 C18 C13 . . 121.9(3) ?
    C17 C18 H18 . . 119.0 ?
    C13 C18 H18 . . 119.0 ?
    O3 C19 H19A . . 109.5 ?
    O3 C19 H19B . . 109.5 ?
    H19A C19 H19B . . 109.5 ?
    O3 C19 H19C . . 109.5 ?
    H19A C19 H19C . . 109.5 ?
    H19B C19 H19C . . 109.5 ?
    C21 C20 C29 . . 119.0(4) ?
    C21 C20 C30 . . 119.7(4) ?
    C29 C20 C30 . . 121.3(3) ?
    O4 C21 C20 . . 123.9(4) ?
    O4 C21 C22 . . 115.7(4) ?
    C20 C21 C22 . . 120.4(4) ?
    C23 C22 C21 . . 120.3(4) ?
    C23 C22 H22 . . 119.9 ?
    C21 C22 H22 . . 119.9 ?
    C22 C23 C24 . . 121.9(4) ?
    C22 C23 H23 . . 119.0 ?
    C24 C23 H23 . . 119.0 ?
    C25 C24 C23 . . 121.3(5) ?
    C25 C24 C29 . . 120.1(4) ?
    C23 C24 C29 . . 118.6(4) ?
    C26 C25 C24 . . 120.8(5) ?
    C26 C25 H25 . . 119.6 ?
    C24 C25 H25 . . 119.6 ?
    C25 C26 C27 . . 119.7(5) ?
    C25 C26 H26 . . 120.1 ?
    C27 C26 H26 . . 120.1 ?
    C28 C27 C26 . . 120.3(4) ?
    C28 C27 H27 . . 119.8 ?
    C26 C27 H27 . . 119.8 ?
    C27 C28 C29 . . 122.0(4) ?
    C27 C28 H28 . . 119.0 ?
    C29 C28 H28 . . 119.0 ?
    C28 C29 C24 . . 117.0(4) ?
    C28 C29 C20 . . 123.2(3) ?
    C24 C29 C20 . . 119.8(4) ?
    N3 C30 C20 . . 120.1(3) ?
    N3 C30 H30 . . 120.0 ?
    C20 C30 H30 . . 120.0 ?
    O5 C31 N4 . . 119.9(4) ?
    O5 C31 C32 . . 121.7(3) ?
    N4 C31 C32 . . 118.3(3) ?
    C37 C32 C33 . . 117.6(3) ?
    C37 C32 C31 . . 115.2(3) ?
    C33 C32 C31 . . 127.1(3) ?
    O6 C33 C34 . . 122.2(3) ?
    O6 C33 C32 . . 117.2(3) ?
    C34 C33 C32 . . 120.6(3) ?
    C35 C34 C33 . . 120.6(4) ?
    C35 C34 H34 . . 119.7 ?
    C33 C34 H34 . . 119.7 ?
    C36 C35 C34 . . 119.6(4) ?
    C36 C35 H35 . . 120.2 ?
    C34 C35 H35 . . 120.2 ?
    C35 C36 C37 . . 120.2(4) ?
    C35 C36 H36 . . 119.9 ?
    C37 C36 H36 . . 119.9 ?
    C36 C37 C32 . . 121.4(4) ?
    C36 C37 H37 . . 119.3 ?
    C32 C37 H37 . . 119.3 ?
    O6 C38 H38A . . 109.5 ?
    O6 C38 H38B . . 109.5 ?
    H38A C38 H38B . . 109.5 ?
    O6 C38 H38C . . 109.5 ?
    H38A C38 H38C . . 109.5 ?
    H38B C38 H38C . . 109.5 ?
    C40 C39 C48 . . 119.2(4) ?
    C40 C39 C49 . . 119.4(4) ?
    C48 C39 C49 . . 121.4(4) ?
    O7 C40 C39 . . 123.9(4) ?
    O7 C40 C41 . . 115.0(5) ?
    C39 C40 C41 . . 121.1(5) ?
    C42 C41 C40 . . 119.9(6) ?
    C42 C41 H41 . . 120.1 ?
    C40 C41 H41 . . 120.1 ?
    C41 C42 C43 . . 121.8(6) ?
    C41 C42 H42 . . 119.1 ?
    C43 C42 H42 . . 119.1 ?
    C44 C43 C42 . . 121.9(6) ?
    C44 C43 C48 . . 119.4(6) ?
    C42 C43 C48 . . 118.6(5) ?
    C45 C44 C43 . . 121.7(6) ?
    C45 C44 H44 . . 119.1 ?
    C43 C44 H44 . . 119.1 ?
    C44 C45 C46 . . 119.1(6) ?
    C44 C45 H45 . . 120.5 ?
    C46 C45 H45 . . 120.5 ?
    C47 C46 C45 . . 120.7(5) ?
    C47 C46 H46 . . 119.6 ?
    C45 C46 H46 . . 119.6 ?
    C46 C47 C48 . . 121.1(4) ?
    C46 C47 H47 . . 119.5 ?
    C48 C47 H47 . . 119.5 ?
    C47 C48 C43 . . 117.9(5) ?
    C47 C48 C39 . . 122.9(4) ?
    C43 C48 C39 . . 119.2(5) ?
    N5 C49 C39 . . 119.8(4) ?
    N5 C49 H49 . . 120.1 ?
    C39 C49 H49 . . 120.1 ?
    O8 C50 N6 . . 119.8(4) ?
    O8 C50 C51 . . 121.6(4) ?
    N6 C50 C51 . . 118.7(4) ?
    C56 C51 C52 . . 118.2(4) ?
    C56 C51 C50 . . 115.6(4) ?
    C52 C51 C50 . . 126.2(4) ?
    O9 C52 C53 . . 122.1(4) ?
    O9 C52 C51 . . 117.6(4) ?
    C53 C52 C51 . . 120.3(4) ?
    C54 C53 C52 . . 119.6(4) ?
    C54 C53 H53 . . 120.2 ?
    C52 C53 H53 . . 120.2 ?
    C53 C54 C55 . . 120.9(5) ?
    C53 C54 H54 . . 119.6 ?
    C55 C54 H54 . . 119.6 ?
    C54 C55 C56 . . 119.2(4) ?
    C54 C55 H55 . . 120.4 ?
    C56 C55 H55 . . 120.4 ?
    C55 C56 C51 . . 121.8(4) ?
    C55 C56 H56 . . 119.1 ?
    C51 C56 H56 . . 119.1 ?
    O9 C57 H57A . . 109.5 ?
    O9 C57 H57B . . 109.5 ?
    H57A C57 H57B . . 109.5 ?
    O9 C57 H57C . . 109.5 ?
    H57A C57 H57C . . 109.5 ?
    H57B C57 H57C . . 109.5 ?
loop_
    _geom_hbond_atom_site_label_D
    _geom_hbond_atom_site_label_H
    _geom_hbond_atom_site_label_A
    _geom_hbond_site_symmetry_A
    _geom_hbond_distance_DH
    _geom_hbond_distance_HA
    _geom_hbond_distance_DA
    _geom_hbond_angle_DHA
    O1 H1 N1 . 0.82 1.84 2.556(3) 145
    N2 H2 O3 . 0.906(10) 1.94(2) 2.622(3) 131(3)
    N2 H2 O8 1_554 0.906(10) 2.41(2) 3.094(4) 132(2)
    O4 H4 N3 . 0.857(10) 1.82(2) 2.538(4) 141(3)
    N4 H4B O6 . 0.906(10) 1.95(2) 2.647(4) 132(3)
    O7 H7 N5 . 0.82 1.80 2.517(4) 146
    N6 H6A O9 . 0.887(10) 1.89(2) 2.621(4) 138(3)
    C11 H11 O8 1_554 0.93 2.46 3.122(4) 129
    C38 H38B O2 2_766 0.96 2.35 3.090(5) 133
    C57 H57B O4 2_666 0.96 2.56 3.435(5) 151
