# Supplementary material for: N′-[(1E)-(2-Hy­droxy­naphthalen-1-yl)methyl­idene]-2-meth­oxy­benzohydrazide
Source: Acta Crystallogr Sect E Struct Rep Online. 2011 Sep 30;67(Pt 10):o2713. doi: 10.1107/S1600536811038153 (PMC3201446; doi:10.1107/S1600536811038153)
Supplement: Supplementary file 2 [file e-67-o2713-Isup2.hkl]

# 
# h,k,l, Fc-squared, Fo-squared, sigma(Fo-squared) and status flag 
# 
data_I
_shelx_title ' P-1 in P-1' 
_shelx_refln_list_code          4 
_shelx_F_calc_maximum      230.94 
_exptl_crystal_F_000      1008.00 
_reflns_d_resolution_high  0.7828 
 
loop_ 
 _symmetry_equiv_pos_as_xyz 
 'x, y, z' 
 '-x, -y, -z' 
 
_cell_length_a    12.2266 
_cell_length_b    14.2117 
_cell_length_c    15.8046 
_cell_angle_alpha 107.507 
_cell_angle_beta  108.475 
_cell_angle_gamma  95.885 
 
_shelx_F_squared_multiplier     1.000 
 
loop_ 
 _refln_index_h 
 _refln_index_k 
 _refln_index_l 
 _refln_F_squared_calc 
 _refln_F_squared_meas 
 _refln_F_squared_sigma 
 _refln_observed_status 
   2   0   0     6414.45     6049.97    284.14 o 
   3   0   0     5469.07     5364.35    206.84 o 
   4   0   0     1272.53     1122.97     56.53 o 
   5   0   0        5.20        6.22      3.29 o 
   6   0   0     1648.50     1729.42     70.65 o 
   7   0   0      141.68      165.24     37.61 o 
   8   0   0      130.06      143.11     15.45 o 
   9   0   0        9.11       19.19      9.47 o 
  10   0   0       42.48       26.40     14.95 o 
  11   0   0        0.56      -17.94     11.96 o 
  12   0   0       16.34      -11.46     16.94 o 
  13   0   0        2.31        2.99     18.43 o 
  14   0   0        0.06      -17.44     22.42 o 
 -14   1   0        1.91       15.44     20.92 o 
 -13   1   0        2.89        1.00     18.93 o 
 -12   1   0        4.75        1.49     17.44 o 
 -11   1   0        2.71      -15.94     14.95 o 
 -10   1   0        1.04       -8.47     11.46 o 
  -9   1   0       22.12       15.94     12.46 o 
  -8   1   0        0.92        0.09      4.95 o 
  -7   1   0      361.96      338.13     18.17 o 
  -6   1   0      626.49      673.91     30.00 o 
  -5   1   0      691.65      685.39     29.81 o 
  -4   1   0      322.81      265.45     16.19 o 
  -3   1   0     8836.02     8426.58    395.61 o 
  -2   1   0      424.87      368.42     19.20 o 
   1   1   0       10.89       37.68      5.48 o 
   2   1   0     4059.80     3669.02    173.59 o 
   3   1   0     6274.84     5938.49    280.81 o 
   4   1   0      123.20      118.90     11.96 o 
   5   1   0      280.70      285.50     14.73 o 
   6   1   0       41.02       44.28      5.65 o 
   7   1   0        3.82        7.28      5.38 o 
   8   1   0       82.68       72.16     13.70 o 
   9   1   0       79.64      114.09     21.92 o 
  10   1   0        0.10      -14.20      9.47 o 
  11   1   0        0.30        5.48     14.45 o 
  12   1   0        3.27       10.46     13.95 o 
  13   1   0        1.95        4.98     19.43 o 
  14   1   0        5.68       -0.50     21.92 o 
 -14   2   0        1.30       40.35     24.41 o 
 -13   2   0        0.54        5.98     21.42 o 
 -12   2   0       14.11      -12.46     16.44 o 
 -11   2   0       20.31       11.96     17.44 o 
 -10   2   0        0.84       -6.97     12.46 o 
  -9   2   0       27.55       24.91     14.95 o 
  -8   2   0        0.24        6.48      4.88 o 
  -7   2   0        0.17        0.24      6.28 o 
  -6   2   0     3764.70     3778.15    148.97 o 
  -5   2   0        7.26        5.90      3.42 o 
  -4   2   0      231.62      218.50     11.62 o 
  -3   2   0    16398.88    15647.24    599.69 o 
  -2   2   0    11139.32    10481.03    488.29 o 
  -1   2   0      326.75      352.53     18.49 o 
   0   2   0      872.62      914.91     45.09 o 
   1   2   0     1405.78     1332.19     64.40 o 
   2   2   0    53333.58    49797.65   2324.78 o 
   3   2   0    26056.90    24546.92   1148.31 o 
   4   2   0      819.97      903.96     47.54 o 
   5   2   0     6105.86     6039.61    287.85 o 
   6   2   0       14.21       14.97     11.46 o 
   7   2   0      172.59      147.54     30.39 o 
   8   2   0       62.50       76.52     12.21 o 
   9   2   0       12.16       18.19      9.33 o 
  10   2   0      104.86       97.14     17.44 o 
  11   2   0       10.06        0.00     13.95 o 
  12   2   0        1.64       41.35     20.92 o 
  13   2   0        2.08        3.99     19.43 o 
 -14   3   0       19.14       18.43     24.91 o 
 -13   3   0        0.01        2.99     18.93 o 
 -12   3   0        8.25       20.43     18.93 o 
 -11   3   0       10.13       12.95     16.94 o 
 -10   3   0       70.82       80.71     23.42 o 
  -9   3   0       86.75       89.59     24.66 o 
  -8   3   0       15.26       -2.21      5.60 o 
  -7   3   0      135.89      142.06     10.90 o 
  -6   3   0        9.36        6.07      4.16 o 
  -5   3   0        0.83       -1.86      2.93 o 
  -4   3   0      658.02      719.93     30.42 o 
  -3   3   0     3231.11     3194.88    124.60 o 
  -2   3   0     1313.35     1165.23     46.66 o 
  -1   3   0      942.44      938.00     37.73 o 
   0   3   0      203.62      200.15      9.50 o 
   1   3   0      299.68      285.96     13.19 o 
   2   3   0      699.76      770.04     38.04 o 
   3   3   0       94.91       83.98     11.21 o 
   4   3   0     1599.87     1466.08     74.46 o 
   5   3   0     2548.61     2791.73    136.64 o 
   6   3   0      238.72      223.79     19.18 o 
   7   3   0       10.29       10.46      6.69 o 
   8   3   0       45.29       35.79     10.71 o 
   9   3   0       46.19       34.84     11.61 o 
  10   3   0       63.68       50.89     14.08 o 
  11   3   0      157.08      129.85     26.65 o 
  12   3   0       23.93        5.98     18.43 o 
  13   3   0        2.18       20.92     20.43 o 
 -14   4   0        3.57        1.49     23.42 o 
 -13   4   0        5.18       21.42     20.92 o 
 -12   4   0        7.28       -6.97     18.43 o 
 -11   4   0       24.49       58.29     22.42 o 
 -10   4   0       92.50      102.27     16.24 o 
  -9   4   0      128.65      157.59     26.16 o 
  -8   4   0       24.85       31.54     11.21 o 
  -7   4   0      608.63      640.86     29.72 o 
  -6   4   0      180.97      195.31     12.38 o 
  -5   4   0     1181.65     1242.21     51.74 o 
  -4   4   0       51.04       53.14      8.61 o 
  -3   4   0       13.58        5.75      3.22 o 
  -2   4   0      695.05      649.70     27.55 o 
  -1   4   0    35306.18    33976.54   1299.00 o 
   0   4   0     6035.53     6000.85    231.52 o 
   1   4   0     1927.88     1893.17     90.69 o 
   2   4   0       22.93       23.97      3.92 o 
   3   4   0     2911.66     2783.06    109.41 o 
   4   4   0      422.33      402.24     25.17 o 
   5   4   0     1031.32     1081.92     58.08 o 
   6   4   0        5.09        7.00      7.73 o 
   7   4   0       69.77      108.69     30.89 o 
   8   4   0        2.02       27.59     19.68 o 
   9   4   0      188.30      176.14     21.10 o 
  10   4   0       70.54       43.50     14.19 o 
  11   4   0       39.95       81.75     19.22 o 
  12   4   0       31.07       42.85     23.42 o 
  13   4   0        3.47       10.46     18.93 o 
 -14   5   0        5.12      -12.46     20.92 o 
 -13   5   0        3.60       16.94     22.42 o 
 -12   5   0       24.64       40.35     20.43 o 
 -11   5   0        3.08       40.35     19.43 o 
 -10   5   0        9.54       11.98     10.41 o 
  -9   5   0      198.20      265.65     23.41 o 
  -8   5   0       68.56       87.65     13.95 o 
  -7   5   0      112.36      146.43     15.45 o 
  -6   5   0      390.30      447.96     21.71 o 
  -5   5   0      127.73      145.58     10.06 o 
  -4   5   0       61.05       65.89      6.37 o 
  -3   5   0        0.41       -2.99      2.80 o 
  -2   5   0     1006.56      962.33     40.01 o 
  -1   5   0     8230.03     8127.58    388.90 o 
   0   5   0     3081.15     3165.32    124.17 o 
   1   5   0      165.83      167.61     10.74 o 
   2   5   0      198.23      214.81     15.05 o 
   3   5   0      788.76      810.01     34.97 o 
   4   5   0      623.71      654.18     29.28 o 
   5   5   0     1383.61     1419.92     74.43 o 
   6   5   0       24.07       27.43      9.22 o 
   7   5   0      772.56      841.18     49.64 o 
   8   5   0       58.26       97.44     20.92 o 
   9   5   0       56.40       64.23     15.15 o 
  10   5   0        0.00        1.88      9.66 o 
  11   5   0        9.69       -1.29     12.32 o 
  12   5   0        0.42        4.48     18.43 o 
 -14   6   0        1.57        9.96     21.42 o 
 -13   6   0        9.31       27.40     23.91 o 
 -12   6   0        0.05      -13.95     16.94 o 
 -11   6   0       33.87       34.91     12.93 o 
 -10   6   0        2.42       11.21     10.92 o 
  -9   6   0       20.62       -3.44     17.94 o 
  -8   6   0       68.98       95.13     14.26 o 
  -7   6   0       21.90       18.79     11.46 o 
  -6   6   0        9.54       10.98      4.38 o 
  -5   6   0      184.45      170.40     13.86 o 
  -4   6   0      389.13      413.30     19.95 o 
  -3   6   0      332.33      332.30     16.77 o 
  -2   6   0     4919.52     4898.53    190.86 o 
  -1   6   0     1558.47     1540.45     78.56 o 
   0   6   0       92.75      100.49      8.37 o 
   1   6   0      295.94      287.59     15.27 o 
   2   6   0      268.34      281.06     32.31 o 
   3   6   0       11.73       17.99      7.85 o 
   4   6   0     1582.59     1457.01     85.19 o 
   5   6   0       20.47       12.20      7.16 o 
   6   6   0      415.48      411.45     50.32 o 
   7   6   0      115.87      110.83     17.58 o 
   8   6   0        1.95       -5.41      8.98 o 
   9   6   0        5.88       10.82     11.09 o 
  10   6   0        3.32       17.04     12.55 o 
  11   6   0        3.69       26.10     14.09 o 
  12   6   0       16.41       27.90     16.74 o 
 -14   7   0        0.05        2.99     24.41 o 
 -13   7   0        0.29        3.49     19.43 o 
 -12   7   0        1.40      -10.96     17.94 o 
 -11   7   0        5.34        8.22     11.80 o 
 -10   7   0       30.19       18.01     22.17 o 
  -9   7   0        1.93       -1.61      7.92 o 
  -8   7   0        1.47        3.66      6.94 o 
  -7   7   0      183.85      172.02     17.45 o 
  -6   7   0        1.17       -2.57      5.45 o 
  -5   7   0       98.07      107.27      9.23 o 
  -4   7   0       68.10      115.40     11.23 o 
  -3   7   0       56.30       48.59      8.52 o 
  -2   7   0      779.38      820.67     35.72 o 
  -1   7   0     1193.04     1098.98     58.65 o 
   0   7   0     1173.61     1240.32     51.73 o 
   1   7   0     1088.04     1190.97     62.41 o 
   2   7   0      209.87      210.84     17.00 o 
   3   7   0      178.44      199.17     21.93 o 
   4   7   0      293.58      298.77     26.65 o 
   5   7   0      245.70      273.62     23.41 o 
   6   7   0      181.59      189.28     33.13 o 
   7   7   0       17.75       27.15     15.94 o 
   8   7   0       89.88       88.38     16.90 o 
   9   7   0       60.19       54.56     18.18 o 
  10   7   0        0.08        6.30     18.18 o 
  11   7   0       16.26       14.19     15.18 o 
 -14   8   0        0.20       14.95     26.40 o 
 -13   8   0        0.33       12.46     20.92 o 
 -12   8   0        0.03        1.07     13.48 o 
 -11   8   0        0.01       -1.10     10.85 o 
 -10   8   0        5.26       -5.02     10.39 o 
  -9   8   0        1.15        5.37      8.50 o 
  -8   8   0        0.77        4.06      7.52 o 
  -7   8   0        2.64        0.50      6.69 o 
  -6   8   0      221.40      218.28     19.14 o 
  -5   8   0        2.16       -1.82      3.92 o 
  -4   8   0      379.29      404.06     20.61 o 
  -3   8   0      332.01      335.53     18.15 o 
  -2   8   0      987.77      977.39     42.30 o 
  -1   8   0       75.66       69.99     11.45 o 
   0   8   0      580.41      587.57     27.36 o 
   1   8   0       51.97       52.05      6.92 o 
   2   8   0      146.97      138.54     11.20 o 
   3   8   0        4.20       -3.39      8.72 o 
   4   8   0       16.62       25.77     10.71 o 
   5   8   0       11.86       10.04      8.45 o 
   6   8   0       84.42       68.46     13.92 o 
   7   8   0        0.43       -6.01      9.86 o 
   8   8   0        1.86        1.00     11.35 o 
   9   8   0        3.02       -2.93     15.94 o 
  10   8   0       16.04       12.29     14.71 o 
  11   8   0        1.83        7.40     16.00 o 
 -12   9   0        2.40        1.49     18.43 o 
 -11   9   0        1.06        1.98     12.32 o 
 -10   9   0      155.77      167.76     22.48 o 
  -9   9   0        5.88       -1.44      8.94 o 
  -8   9   0        4.55        3.13      7.73 o 
  -7   9   0       12.97       12.18      8.62 o 
  -6   9   0       59.20       59.94     11.23 o 
  -5   9   0        0.41        4.41      6.58 o 
  -4   9   0      289.99      281.74     22.62 o 
  -3   9   0      259.35      293.61     23.18 o 
  -2   9   0      329.36      400.74     37.86 o 
  -1   9   0       82.54       67.21     11.77 o 
   0   9   0       11.59        3.41      6.81 o 
   1   9   0        1.56        6.77      7.06 o 
   2   9   0      130.12      129.12     54.30 o 
   3   9   0        0.01        7.97     13.45 o 
   4   9   0       78.67       88.08     14.01 o 
   5   9   0        0.39       -4.20      8.37 o 
   6   9   0        4.01        1.09     18.93 o 
   7   9   0       22.39       23.02     13.70 o 
   8   9   0       24.71       19.73     12.68 o 
   9   9   0       75.77       80.21     29.89 o 
  10   9   0        0.66       10.46     23.91 o 
 -13  10   0        0.08        0.00     22.42 o 
 -12  10   0        3.84       29.39     22.42 o 
 -11  10   0        7.37        6.48     19.43 o 
 -10  10   0      108.33      170.88     34.87 o 
  -9  10   0        9.58       12.95     15.44 o 
  -8  10   0        0.30      -12.46     10.46 o 
  -7  10   0        9.82        0.00     11.46 o 
  -6  10   0       19.69       27.40     15.94 o 
  -5  10   0        3.95       23.42     14.45 o 
  -4  10   0        0.01        7.73      7.42 o 
  -3  10   0       23.36       11.76     16.94 o 
  -2  10   0        5.86        2.22      7.65 o 
  -1  10   0        1.74        8.50      7.52 o 
   0  10   0       10.13        3.49     10.71 o 
   1  10   0       16.34       19.66      8.94 o 
   2  10   0        4.00        7.47     11.46 o 
   3  10   0      133.36       95.16     22.92 o 
   4  10   0       43.44       66.26     21.92 o 
   5  10   0        5.54      -10.46     13.95 o 
   6  10   0        0.59        7.47     16.94 o 
   7  10   0        1.54        9.96     21.42 o 
   8  10   0       14.85       31.88     24.91 o 
   9  10   0        3.74       13.45     23.91 o 
 -13  11   0        0.48      -16.44     20.43 o 
 -12  11   0        3.57      -13.95     18.93 o 
 -11  11   0        0.54       -8.97     17.94 o 
 -10  11   0       25.33       15.94     17.94 o 
  -9  11   0       27.19       46.83     22.42 o 
  -8  11   0        4.36       26.90     16.44 o 
  -7  11   0        0.22        2.99     10.46 o 
  -6  11   0        0.04        7.97     12.46 o 
  -5  11   0       91.22       97.15     24.91 o 
  -4  11   0      121.19       93.37     15.69 o 
  -3  11   0        2.95       11.65     14.20 o 
  -2  11   0       18.94        4.78      9.71 o 
  -1  11   0        3.04        3.96     13.20 o 
   0  11   0       24.85       13.12     12.21 o 
   1  11   0        3.21        0.15      9.08 o 
   2  11   0        0.21      -10.46     10.96 o 
   3  11   0       47.13       36.37     17.94 o 
   4  11   0        3.91       24.91     18.43 o 
   5  11   0        0.45        5.48     15.94 o 
   6  11   0        0.65       28.40     21.92 o 
   7  11   0        5.35        2.99     21.92 o 
   8  11   0        2.12        5.48     25.41 o 
   9  11   0        0.24      -21.92     22.92 o 
 -12  12   0        8.20       11.46     21.92 o 
 -11  12   0        2.88       -3.49     17.44 o 
 -10  12   0        3.27       12.95     18.93 o 
  -9  12   0        3.83       14.95     17.44 o 
  -8  12   0        2.27       11.46     15.94 o 
  -7  12   0       15.64       21.92     17.44 o 
  -6  12   0        2.94       12.95     18.43 o 
  -5  12   0       46.98       23.91     17.44 o 
  -4  12   0       11.22        8.72      9.71 o 
  -3  12   0       16.05       12.64     10.71 o 
  -2  12   0        8.83       -4.42     13.20 o 
  -1  12   0       16.66       19.66     13.45 o 
   0  12   0        5.78       -5.60      9.08 o 
   1  12   0        2.67       -4.98     12.46 o 
   2  12   0       25.72       44.34     19.43 o 
   3  12   0        7.25       -6.97     14.95 o 
   4  12   0        4.43       15.44     17.94 o 
   5  12   0        1.65       -2.99     15.94 o 
   6  12   0        0.00       10.96     23.91 o 
   7  12   0        7.60       29.39     27.40 o 
   8  12   0        1.09       29.39     29.39 o 
 -11  13   0        8.31        5.48     21.92 o 
 -10  13   0        2.82      -13.45     17.44 o 
  -9  13   0        2.79        6.97     16.44 o 
  -8  13   0        4.03        2.99     13.95 o 
  -7  13   0        3.80       -1.99     16.44 o 
  -6  13   0        0.06       -8.47     15.94 o 
  -5  13   0        0.65       -7.97     14.95 o 
  -4  13   0        3.74       15.44     17.94 o 
  -3  13   0       22.22        6.08     12.21 o 
  -2  13   0        6.38      -11.07     10.74 o 
  -1  13   0        1.10       19.77     12.47 o 
   0  13   0        0.00        5.42     11.56 o 
   1  13   0        0.63        0.00     15.44 o 
   2  13   0        1.38        4.98     14.45 o 
   3  13   0        9.23       -0.50     15.44 o 
   4  13   0        0.68       12.95     17.94 o 
   5  13   0        0.02       -6.97     19.93 o 
   6  13   0        2.47       43.34     27.40 o 
   7  13   0        3.34        6.48     28.90 o 
 -11  14   0       17.01       56.79     25.91 o 
 -10  14   0        2.34       46.33     24.41 o 
  -9  14   0        0.25       -1.00     16.94 o 
  -8  14   0        1.44        9.96     20.92 o 
  -7  14   0        0.67       -3.99     19.43 o 
  -6  14   0        2.02        7.97     20.92 o 
  -5  14   0        1.71       19.93     19.43 o 
  -4  14   0        0.03       10.96     20.43 o 
  -3  14   0        0.03       -3.80     12.32 o 
  -2  14   0        7.44       22.55     13.53 o 
  -1  14   0        1.25        8.31     12.93 o 
   0  14   0        9.13       13.45     19.93 o 
   1  14   0        2.46       -1.49     17.94 o 
   2  14   0        5.23       -1.99     16.44 o 
   3  14   0        3.71       14.45     21.42 o 
   4  14   0        2.37       21.92     22.42 o 
   5  14   0        0.15       -4.98     20.92 o 
 -10  15   0        0.02       19.93     24.91 o 
  -9  15   0        0.32       20.43     21.42 o 
  -8  15   0        0.46       46.83     29.39 o 
  -7  15   0        0.29       -1.49     22.42 o 
  -6  15   0        4.09       11.46     20.92 o 
  -5  15   0        8.00        0.00     21.92 o 
  -4  15   0        0.16      -22.42     17.44 o 
  -3  15   0        4.84        8.97     21.92 o 
  -2  15   0        2.62       -3.61     13.45 o 
  -1  15   0        0.24        5.48     18.43 o 
   0  15   0        5.66        4.98     17.44 o 
   1  15   0        0.03       -1.00     20.43 o 
   2  15   0        0.57      -10.96     19.43 o 
   3  15   0        0.00       35.37     26.40 o 
   4  15   0        0.21       -8.97     24.91 o 
  -8  16   0        0.67        1.00     22.42 o 
  -7  16   0        0.06       -5.98     22.42 o 
  -6  16   0       19.66      -30.89     22.42 o 
  -5  16   0        0.95       18.93     26.40 o 
  -4  16   0        6.73       18.93     23.91 o 
  -3  16   0       11.83       15.44     24.91 o 
  -1  16   0        4.52      -12.46     21.92 o 
   0  16   0        1.45      -19.93     20.43 o 
   1  16   0        2.35      -27.90     19.93 o 
   2  16   0        0.09       -3.99     23.42 o 
  -5  17   0        0.21       -6.48     23.42 o 
  -4  17   0        0.86        1.99     25.91 o 
  -3  17   0        0.16       12.95     25.91 o 
  -1  17   0        1.27        0.50     22.92 o 
   0 -17   1        0.04      -27.40     23.91 o 
   3 -17   1        0.03      -22.42     23.42 o 
   4 -17   1        0.21       17.44     26.40 o 
   5 -17   1        4.36       23.42     29.39 o 
   6 -17   1       10.98       25.91     28.40 o 
  -3 -16   1        0.03       -6.48     24.41 o 
  -2 -16   1        0.02        8.97     21.92 o 
  -1 -16   1        0.44       -5.98     21.42 o 
   0 -16   1        0.76       41.35     24.91 o 
   1 -16   1        6.68       11.96     21.42 o 
   2 -16   1       18.13       24.91     24.91 o 
   3 -16   1        3.61       -3.49     21.92 o 
   4 -16   1        0.44      -12.95     20.92 o 
   5 -16   1        2.66      -10.46     21.92 o 
   6 -16   1        0.07       -6.48     21.42 o 
   7 -16   1        7.86       13.45     26.40 o 
   8 -16   1        0.55        7.47     25.41 o 
  -5 -15   1        0.84       -6.97     23.42 o 
  -4 -15   1        0.16       -7.47     21.42 o 
  -3 -15   1        0.03      -21.42     16.44 o 
  -2 -15   1        0.17       32.88     22.92 o 
  -1 -15   1        0.04       -7.47     18.93 o 
   0 -15   1        4.03        0.50     18.93 o 
   1 -15   1        0.28       29.46     32.88 o 
   2 -15   1       10.37        7.97     20.43 o 
   3 -15   1        3.38       -6.48     20.92 o 
   4 -15   1        7.20       -2.99     18.93 o 
   5 -15   1        4.91       -3.49     20.43 o 
   6 -15   1        0.42       -6.97     19.43 o 
   7 -15   1        0.33      -13.45     18.93 o 
   8 -15   1        0.02       -9.96     22.42 o 
   9 -15   1        2.17       -8.47     18.93 o 
  10 -15   1        2.51      -26.90     17.94 o 
  -6 -14   1        1.13       -7.47     21.92 o 
  -5 -14   1        0.57        9.47     21.42 o 
  -4 -14   1        1.04      -12.95     17.94 o 
  -3 -14   1        0.34       23.42     22.42 o 
  -2 -14   1        1.13       14.45     18.43 o 
  -1 -14   1       14.96        6.97     18.93 o 
   0 -14   1       14.89      -10.46     16.44 o 
   1 -14   1        0.70        5.89     11.26 o 
   2 -14   1        4.48       -7.61     10.55 o 
   3 -14   1       13.93       35.87     20.92 o 
   4 -14   1        0.23        3.49     17.94 o 
   5 -14   1        6.80       -6.48     16.44 o 
   6 -14   1        7.33      -11.46     18.93 o 
   7 -14   1        2.10       -6.97     19.43 o 
   8 -14   1        0.12       27.90     21.42 o 
   9 -14   1        5.72       11.96     17.44 o 
  10 -14   1        0.14       13.45     20.92 o 
  11 -14   1       19.46       36.37     25.91 o 
  -7 -13   1        0.61       17.94     24.91 o 
  -6 -13   1        5.18       30.89     22.42 o 
  -5 -13   1        2.87       18.93     17.94 o 
  -4 -13   1        0.15        3.49     15.44 o 
  -3 -13   1        2.93       -6.48     14.95 o 
  -2 -13   1        6.54       -1.49     15.44 o 
  -1 -13   1       13.46       12.95     16.94 o 
   0 -13   1        0.03       -1.21     13.95 o 
   1 -13   1        1.23        7.68     11.21 o 
   2 -13   1        3.54        7.46     11.45 o 
   3 -13   1        8.00       -1.00     15.44 o 
   4 -13   1        2.49        7.47     16.44 o 
   5 -13   1        8.52       53.31     24.41 o 
   6 -13   1        0.04      -11.46     14.95 o 
   7 -13   1        2.60      -21.42     16.94 o 
   8 -13   1        0.00       -4.98     14.95 o 
   9 -13   1       23.52        8.47     18.43 o 
  10 -13   1       11.63       16.44     20.92 o 
  11 -13   1        0.00       18.43     22.92 o 
  -8 -12   1        4.00       15.44     26.90 o 
  -7 -12   1        0.61       21.42     22.92 o 
  -6 -12   1        2.85      -10.46     16.44 o 
  -5 -12   1        2.80      -12.95     13.45 o 
  -4 -12   1       13.01        1.99     14.45 o 
  -3 -12   1        1.42        0.00     14.95 o 
  -2 -12   1        7.63       -6.97     13.45 o 
  -1 -12   1        1.74      -16.44     10.96 o 
   0 -12   1        0.97      -17.97     12.21 o 
   1 -12   1        6.63       13.78     10.14 o 
   2 -12   1        0.02        6.37     10.14 o 
   3 -12   1        0.41        0.46      9.20 o 
   4 -12   1        1.55        4.48     14.95 o 
   5 -12   1       38.63       73.24     22.92 o 
   6 -12   1        0.21       14.95     15.94 o 
   7 -12   1       11.45       -0.50     11.96 o 
   8 -12   1        0.24       14.95     15.44 o 
   9 -12   1        3.36       -7.47     13.45 o 
  10 -12   1        1.65       -3.99     18.43 o 
  11 -12   1        5.74      -16.44     15.94 o 
  12 -12   1       15.22        3.49     21.42 o 
  -9 -11   1        3.93       -8.47     23.91 o 
  -8 -11   1       10.60       17.94     23.42 o 
  -7 -11   1        3.84       16.44     23.91 o 
  -6 -11   1        1.01        4.48     21.42 o 
  -5 -11   1        1.09       21.92     15.94 o 
  -4 -11   1        4.37       -1.00     12.46 o 
  -3 -11   1        0.95       -9.47     10.46 o 
  -2 -11   1        5.51        6.48     13.95 o 
  -1 -11   1       32.88       21.29      9.68 o 
   0 -11   1      184.95      189.44     20.59 o 
   1 -11   1       39.84       37.27     11.06 o 
   2 -11   1        6.41        4.13      7.92 o 
   3 -11   1        4.44       13.83     12.95 o 
   4 -11   1       96.87       94.66     24.41 o 
   5 -11   1       72.43       60.78     19.93 o 
   6 -11   1        0.76        3.49     14.95 o 
   7 -11   1        8.76       13.95     13.45 o 
   8 -11   1       22.96       28.40     16.44 o 
   9 -11   1        0.58       25.41     16.94 o 
  10 -11   1       21.43       46.83     22.92 o 
  11 -11   1       19.81        9.47     20.43 o 
  12 -11   1        3.70       21.92     23.42 o 
  13 -11   1        4.80       31.88     26.90 o 
 -10 -10   1        1.98        1.00     22.92 o 
  -9 -10   1        0.01        5.48     25.41 o 
  -8 -10   1        1.89        0.50     20.43 o 
  -7 -10   1        5.58        6.97     19.43 o 
  -6 -10   1        2.96       14.95     17.94 o 
  -5 -10   1       29.46       36.37     18.93 o 
  -4 -10   1       93.64       78.22     23.42 o 
  -3 -10   1        0.89       16.94     12.46 o 
  -2 -10   1      119.26      104.86     14.84 o 
  -1 -10   1       51.58       39.92     10.50 o 
   0 -10   1       94.13      115.99     27.15 o 
   1 -10   1       42.77       44.11     16.94 o 
   2 -10   1        7.94        5.82      7.02 o 
   3 -10   1        0.01       -0.06      6.16 o 
   4 -10   1        2.00       -4.73     10.71 o 
   5 -10   1       25.75       -8.47     11.96 o 
   6 -10   1        0.40        5.48     10.46 o 
   7 -10   1        7.66       23.91     15.94 o 
   8 -10   1        1.30       -5.48     12.95 o 
   9 -10   1        0.29       24.41     17.44 o 
  10 -10   1      129.92       92.67     25.41 o 
  11 -10   1        1.60       -5.98     17.94 o 
  12 -10   1        0.05      -15.44     18.93 o 
  13 -10   1        0.04       -1.99     22.42 o 
 -11  -9   1        0.63      -19.13     14.62 o 
 -10  -9   1        5.90       11.78     22.67 o 
  -9  -9   1       11.06        8.13     12.89 o 
  -8  -9   1        0.88      -15.22     10.41 o 
  -7  -9   1        0.19        1.50     10.28 o 
  -6  -9   1        0.00        2.52      9.49 o 
  -5  -9   1       19.21       15.63     12.95 o 
  -4  -9   1        2.20        1.10      7.00 o 
  -3  -9   1        3.22       -2.49      6.97 o 
  -2  -9   1        1.99       -5.23      4.59 o 
  -1  -9   1       16.50       12.39      5.56 o 
   0  -9   1        8.13        2.16      4.39 o 
   1  -9   1      178.50      182.82     17.44 o 
   2  -9   1      310.16      353.22     19.48 o 
   3  -9   1       15.78       18.48      7.41 o 
   4  -9   1       36.14       36.89      6.81 o 
   5  -9   1       45.95       44.65     15.69 o 
   6  -9   1       11.86       13.38      9.47 o 
   7  -9   1       35.56       27.85     17.69 o 
   8  -9   1        5.52       -7.48      7.57 o 
   9  -9   1       49.76       53.83     14.59 o 
  10  -9   1       24.24        9.78     11.48 o 
  11  -9   1       21.32       31.93     14.43 o 
  12  -9   1        0.16       20.68     14.39 o 
  13  -9   1        5.45       14.95     24.91 o 
 -11  -8   1        1.74        0.50     14.09 o 
 -10  -8   1        4.17        3.24     22.17 o 
  -9  -8   1       67.55       51.82     25.41 o 
  -8  -8   1       37.78       47.78     14.24 o 
  -7  -8   1        3.57       -2.72      9.29 o 
  -6  -8   1       18.98       18.65     10.17 o 
  -5  -8   1       16.55       26.28     10.14 o 
  -4  -8   1        7.14        3.01      7.22 o 
  -3  -8   1        6.56       10.72      6.40 o 
  -2  -8   1      498.59      525.85     30.71 o 
  -1  -8   1      440.66      456.96     23.00 o 
   0  -8   1      128.05      144.07     12.66 o 
   1  -8   1       62.39       68.02     13.70 o 
   2  -8   1       24.37       19.04      5.02 o 
   3  -8   1      365.08      338.39     18.00 o 
   4  -8   1      619.03      635.33     29.52 o 
   5  -8   1       13.17       16.43      7.02 o 
   6  -8   1      190.25      238.37     20.34 o 
   7  -8   1       12.77        3.49     11.46 o 
   8  -8   1        0.60        2.48      7.57 o 
   9  -8   1        0.01        0.77      9.08 o 
  10  -8   1       31.36       46.08     14.09 o 
  11  -8   1        9.63       -7.66     11.35 o 
  12  -8   1        0.01       -0.05     13.48 o 
  13  -8   1        1.55      -14.45     18.93 o 
  14  -8   1        0.03       14.45     26.90 o 
 -12  -7   1        1.84        2.38     15.56 o 
 -11  -7   1        5.26       12.62     13.97 o 
 -10  -7   1        1.41        7.35     12.27 o 
  -9  -7   1        7.65        1.74     11.25 o 
  -8  -7   1      131.60       95.42     17.24 o 
  -7  -7   1      114.32      121.22     18.16 o 
  -6  -7   1      177.61      183.35     20.11 o 
  -5  -7   1        0.68        3.36      8.72 o 
  -4  -7   1      160.50      189.38     17.58 o 
  -3  -7   1       53.53       56.72     10.20 o 
  -2  -7   1       92.09      102.86      8.99 o 
  -1  -7   1     3252.38     3426.10    135.56 o 
   0  -7   1     2349.16     2275.19     91.29 o 
   1  -7   1     1227.31     1322.07     68.69 o 
   2  -7   1      621.32      617.30     36.76 o 
   3  -7   1      313.48      274.59     15.00 o 
   4  -7   1       59.87       57.16      6.76 o 
   5  -7   1      107.06      112.15     14.08 o 
   6  -7   1        0.72       -5.23      5.64 o 
   7  -7   1        4.47       -2.09      6.73 o 
   8  -7   1        5.37       10.34      9.22 o 
   9  -7   1       15.08       10.87     10.04 o 
  10  -7   1        3.34       -5.31     19.68 o 
  11  -7   1       23.78       12.01     12.27 o 
  12  -7   1        3.08       15.94     19.93 o 
  13  -7   1        0.60       -4.98     21.42 o 
  14  -7   1        2.45       -9.47     23.42 o 
 -12  -6   1        0.15       17.90     14.56 o 
 -11  -6   1       12.10       17.47     13.76 o 
 -10  -6   1       74.83       82.79     18.07 o 
  -9  -6   1       54.13       25.06     12.83 o 
  -8  -6   1       31.17       44.23     12.12 o 
  -7  -6   1      404.34      405.65     30.79 o 
  -6  -6   1       76.97       86.02     18.18 o 
  -5  -6   1       39.79       23.39     15.69 o 
  -4  -6   1     1954.51     1940.75     98.36 o 
  -3  -6   1      119.02      142.82     10.37 o 
  -2  -6   1       82.90       78.32      8.67 o 
  -1  -6   1      251.69      290.80     15.39 o 
   0  -6   1      159.32      157.30     10.09 o 
   1  -6   1      118.90      120.96     11.41 o 
   2  -6   1      155.68      160.05     11.24 o 
   3  -6   1       94.42       98.15      7.93 o 
   4  -6   1      168.86      162.32     17.94 o 
   5  -6   1       20.07       13.75      4.40 o 
   6  -6   1        5.57       10.74      8.47 o 
   7  -6   1       48.68       42.49     22.42 o 
   8  -6   1       87.66      107.21     20.43 o 
   9  -6   1      205.24      218.37     21.83 o 
  10  -6   1        6.54       -3.10      9.85 o 
  11  -6   1       23.36       27.40     17.44 o 
  12  -6   1        2.34      -17.44     17.44 o 
  13  -6   1        8.27        1.00     19.93 o 
  14  -6   1        1.27        7.47     24.91 o 
 -13  -5   1        0.35       27.90     20.92 o 
 -12  -5   1        2.99       15.94     19.43 o 
 -11  -5   1       29.53       36.32     14.48 o 
 -10  -5   1      102.38       75.15     17.94 o 
  -9  -5   1       68.41       74.48     15.89 o 
  -8  -5   1       24.18       28.78     11.37 o 
  -7  -5   1      217.10      211.57     25.16 o 
  -6  -5   1      830.07      966.20     55.55 o 
  -5  -5   1     2036.63     1999.14    101.37 o 
  -4  -5   1     7503.91     7413.40    352.59 o 
  -3  -5   1      265.69      271.83     14.35 o 
  -2  -5   1      179.74      171.79     10.44 o 
  -1  -5   1      723.43      688.12     29.57 o 
   0  -5   1      157.86      173.88     27.40 o 
   1  -5   1      403.22      408.03     32.88 o 
   2  -5   1        4.23        3.47      2.96 o 
   3  -5   1     1755.86     1943.39     94.04 o 
   4  -5   1     2885.58     3183.94    151.46 o 
   5  -5   1       89.36       84.45     13.95 o 
   6  -5   1       69.34       61.58     10.04 o 
   7  -5   1      176.51      176.27     17.26 o 
   8  -5   1       29.94       25.44     15.44 o 
   9  -5   1      109.12      105.63     16.03 o 
  10  -5   1        2.26       -0.49      8.27 o 
  11  -5   1        8.44        1.99     15.94 o 
  12  -5   1       18.27       25.41     20.43 o 
  13  -5   1        0.03       10.46     21.92 o 
  14  -5   1        0.56        3.49     23.42 o 
 -13  -4   1        0.98        5.98     20.43 o 
 -12  -4   1       25.50       -6.97     16.44 o 
 -11  -4   1        0.01        1.62     11.70 o 
 -10  -4   1       90.04      123.51     19.14 o 
  -9  -4   1      288.34      254.16     33.38 o 
  -8  -4   1        1.39        7.57      7.73 o 
  -7  -4   1      187.94      247.82     81.95 o 
  -6  -4   1      115.06      114.28     14.26 o 
  -5  -4   1      246.55      226.16     18.66 o 
  -4  -4   1        8.21        5.44      4.89 o 
  -3  -4   1       88.94       67.44     18.68 o 
  -2  -4   1     7802.79     7561.47    291.44 o 
  -1  -4   1      115.42      118.90      9.43 o 
   0  -4   1      357.87      389.89     17.42 o 
   1  -4   1     6162.91     5915.48    228.19 o 
   2  -4   1      153.62      137.11      9.84 o 
   3  -4   1      561.44      557.44     24.22 o 
   4  -4   1     1856.05     1868.47     74.76 o 
   5  -4   1      209.64      193.65     15.44 o 
   6  -4   1      136.64      172.16     13.15 o 
   7  -4   1        3.52        0.09      5.80 o 
   8  -4   1       92.35       93.55     13.39 o 
   9  -4   1        1.37        7.62      8.08 o 
  10  -4   1      151.17      164.41     28.90 o 
  11  -4   1       15.77      -14.95     15.44 o 
  12  -4   1        0.99       12.95     18.93 o 
  13  -4   1        3.15        1.00     20.43 o 
  14  -4   1       21.72      -17.94     21.42 o 
 -13  -3   1        5.47        5.48     17.44 o 
 -12  -3   1       31.04       48.33     22.42 o 
 -11  -3   1       21.94       35.30     12.41 o 
 -10  -3   1      159.02      177.78     21.65 o 
  -9  -3   1       37.63       30.76     11.41 o 
  -8  -3   1        2.42       11.63      7.22 o 
  -7  -3   1       50.34       58.38     21.67 o 
  -6  -3   1     1320.64     1272.35     67.26 o 
  -5  -3   1      148.61      145.51     36.37 o 
  -4  -3   1     1590.73     1570.59     92.17 o 
  -3  -3   1    16901.60    16183.52    759.42 o 
  -2  -3   1    28933.73    25983.69   1685.42 o 
  -1  -3   1    14881.13    14266.74    546.57 o 
   0  -3   1      436.31      498.23     20.99 o 
   1  -3   1       52.91       55.19      4.19 o 
   2  -3   1      758.25      786.59     39.79 o 
   3  -3   1      644.75      621.61     32.93 o 
   4  -3   1      318.71      339.67     39.36 o 
   5  -3   1     1756.62     1739.71     70.17 o 
   6  -3   1      615.53      661.51     41.35 o 
   7  -3   1      389.89      407.52     20.95 o 
   8  -3   1       68.90       88.66     12.85 o 
   9  -3   1      190.90      209.96     21.17 o 
  10  -3   1       33.74       32.88     18.43 o 
  11  -3   1       31.60       21.42     20.92 o 
  12  -3   1        0.06        2.49     17.44 o 
  13  -3   1       15.06      -10.96     18.93 o 
  14  -3   1        7.34        5.48     21.92 o 
 -14  -2   1       33.72       13.95     23.91 o 
 -13  -2   1        0.71       25.41     19.93 o 
 -12  -2   1       12.39        4.48     15.44 o 
 -11  -2   1       18.63        9.47     13.95 o 
 -10  -2   1       29.75       13.77     10.00 o 
  -9  -2   1       37.12       26.40     12.95 o 
  -8  -2   1        9.20       11.56     17.94 o 
  -7  -2   1      123.67      100.29     26.65 o 
  -6  -2   1      263.88      265.22     21.92 o 
  -5  -2   1     2189.63     2206.88    109.16 o 
  -4  -2   1      146.01      137.88     15.94 o 
  -3  -2   1     4101.73     3690.97    176.22 o 
  -2  -2   1      350.08      314.68     17.79 o 
  -1  -2   1     6520.15     5850.00    275.15 o 
   0  -2   1      136.92      135.45      6.52 o 
   1  -2   1    25143.27    23062.29   1071.17 o 
   2  -2   1     1485.94     1532.93     73.96 o 
   3  -2   1        6.32        7.05      4.73 o 
   4  -2   1      731.33      756.01     31.91 o 
   5  -2   1      506.66      539.35     24.19 o 
   6  -2   1      284.93      304.22     16.22 o 
   7  -2   1      426.69      450.36     27.87 o 
   8  -2   1      586.76      640.34     37.62 o 
   9  -2   1        0.95        0.50     13.45 o 
  10  -2   1       95.00      117.08     25.41 o 
  11  -2   1       46.19       74.73     23.91 o 
  12  -2   1        1.16       19.43     19.93 o 
  13  -2   1        0.66      -23.91     15.94 o 
  14  -2   1        1.22        1.49     21.42 o 
 -14  -1   1        8.35      -13.45     17.94 o 
 -13  -1   1        1.97       14.95     19.93 o 
 -12  -1   1        0.31        1.49     15.94 o 
 -11  -1   1        1.63        5.48     12.46 o 
 -10  -1   1       12.21       13.66      9.14 o 
  -9  -1   1       88.67       84.86     13.83 o 
  -8  -1   1       11.13       14.95      9.96 o 
  -7  -1   1      894.47      849.46     50.57 o 
  -6  -1   1      743.90      824.84     49.98 o 
  -5  -1   1      291.37      298.34     14.81 o 
  -4  -1   1     2874.33     2732.44    131.89 o 
  -3  -1   1     1162.29     1201.50     59.69 o 
  -2  -1   1     3683.64     3342.92    158.27 o 
  -1  -1   1     2984.20     2598.36    122.71 o 
   1  -1   1      558.15      498.21     26.16 o 
   2  -1   1    10000.40     9485.54    442.36 o 
   3  -1   1      243.45      254.31     12.05 o 
   4  -1   1      205.16      194.18     10.42 o 
   5  -1   1      520.26      490.64     22.41 o 
   6  -1   1      608.45      643.21     28.92 o 
   7  -1   1      666.31      607.81     51.31 o 
   8  -1   1       64.14       81.84     14.70 o 
   9  -1   1      239.43      266.04     35.87 o 
  10  -1   1       38.28       64.77     22.92 o 
  11  -1   1        0.86       -6.48     16.94 o 
  12  -1   1       20.97       58.79     24.91 o 
  13  -1   1        0.16       -4.48     19.93 o 
  14  -1   1        0.13        4.48     22.42 o 
 -14   0   1        0.02        4.48     24.91 o 
 -13   0   1        2.49        2.49     22.42 o 
 -12   0   1        7.68        3.99     16.94 o 
 -11   0   1       15.94        6.97     13.45 o 
 -10   0   1        0.00      -14.95     10.96 o 
  -9   0   1        4.00        0.37      8.08 o 
  -8   0   1      240.35      272.00     21.83 o 
  -7   0   1      356.47      379.39     19.79 o 
  -6   0   1        8.33        7.13      8.54 o 
  -5   0   1     2442.80     2352.94     93.56 o 
  -4   0   1       29.99       31.67      6.76 o 
  -3   0   1    13919.04    13235.89    507.49 o 
  -2   0   1      513.81      496.02     25.19 o 
   1   0   1     1477.22     1302.30     86.69 o 
   2   0   1     1523.73     1321.16     63.23 o 
   3   0   1      374.19      379.86     17.05 o 
   4   0   1       10.17       19.59      5.20 o 
   5   0   1       23.81       29.24      6.89 o 
   6   0   1      129.70      156.45     17.26 o 
   7   0   1       99.44       79.71     12.95 o 
   8   0   1       58.25       67.71     13.20 o 
   9   0   1        0.00       -2.49     10.96 o 
  10   0   1       38.23       13.95     15.94 o 
  11   0   1        3.03       -2.99     13.45 o 
  12   0   1        0.00       24.91     17.44 o 
  13   0   1        4.83       36.87     20.43 o 
  14   0   1        0.02       17.94     19.93 o 
 -14   1   1        0.01       -4.48     23.42 o 
 -13   1   1        1.41        2.99     16.44 o 
 -12   1   1        8.49       -1.49     13.95 o 
 -11   1   1        2.48       29.39     18.43 o 
 -10   1   1       32.01       13.95     15.44 o 
  -9   1   1        9.08       -5.22     11.21 o 
  -8   1   1       57.22       43.07      7.18 o 
  -7   1   1        0.59        4.76      4.46 o 
  -6   1   1      805.19      900.79     38.92 o 
  -5   1   1      635.41      678.53     29.72 o 
  -4   1   1     4980.30     4900.32    190.17 o 
  -3   1   1     8380.08     8244.82    316.67 o 
  -2   1   1       79.96       71.95      4.98 o 
  -1   1   1      101.12      122.15     11.46 o 
   0   1   1     1369.20     1440.80     99.64 o 
   1   1   1       51.24       53.91      7.47 o 
   2   1   1       34.27       39.97      7.22 o 
   3   1   1     2031.11     1901.89     75.33 o 
   4   1   1       76.24       60.15      8.89 o 
   5   1   1      512.25      489.40     22.50 o 
   6   1   1      235.51      240.41     13.75 o 
   7   1   1        8.69        0.10      6.10 o 
   8   1   1        4.16       -0.94     16.19 o 
   9   1   1       14.05        6.37      8.01 o 
  10   1   1       44.04       41.35     17.44 o 
  11   1   1        8.21       -5.48     12.46 o 
  12   1   1       32.41        8.97     15.44 o 
  13   1   1        0.95       -7.47     16.44 o 
 -14   2   1        2.45       38.86     25.41 o 
 -13   2   1       10.72       23.42     20.92 o 
 -12   2   1        0.72       -5.98     15.94 o 
 -11   2   1       11.12       -6.48     14.45 o 
 -10   2   1       13.77       19.93     15.94 o 
  -9   2   1      116.21      130.54     15.67 o 
  -8   2   1       66.00       50.05     10.15 o 
  -7   2   1      185.72      191.13     12.96 o 
  -6   2   1      616.48      586.59     26.94 o 
  -5   2   1        9.93       10.73      4.05 o 
  -4   2   1    20530.68    19462.00    745.94 o 
  -3   2   1    33389.03    31662.38   1211.04 o 
  -2   2   1      831.21      816.33     33.14 o 
  -1   2   1     7455.95     6963.45    331.84 o 
   0   2   1     2903.03     2869.29    138.08 o 
   1   2   1    21325.89    20753.86    794.22 o 
   2   2   1       90.95       83.87      8.14 o 
   3   2   1     1664.02     1620.21     80.26 o 
   4   2   1      320.04      329.61     21.65 o 
   5   2   1      621.30      598.25     26.96 o 
   6   2   1      196.04      203.97     34.13 o 
   7   2   1        9.70       14.00      7.22 o 
   8   2   1        5.37        9.47      7.37 o 
   9   2   1        5.13        6.12     11.21 o 
  10   2   1        1.13        6.06      9.67 o 
  11   2   1       39.12       43.34     20.92 o 
  12   2   1        0.39       10.46     15.94 o 
  13   2   1        0.28       38.86     24.41 o 
 -15   3   1        0.64       31.39     27.40 o 
 -14   3   1        1.00       25.41     22.92 o 
 -13   3   1        0.67       -8.97     18.43 o 
 -12   3   1        8.84        3.99     18.43 o 
 -11   3   1        9.00       -7.97     12.95 o 
 -10   3   1        1.41       11.96     14.45 o 
  -9   3   1       84.73      107.01     27.90 o 
  -8   3   1       38.05       50.24      7.44 o 
  -7   3   1       89.83       99.59      9.51 o 
  -6   3   1      226.91      204.70     12.61 o 
  -5   3   1      375.91      398.07     19.16 o 
  -4   3   1       59.64       60.73      7.62 o 
  -3   3   1      358.92      321.98     15.10 o 
  -2   3   1     6886.86     6772.66    260.85 o 
  -1   3   1    25064.24    23755.57   1126.19 o 
   0   3   1     6401.90     6322.01    302.06 o 
   1   3   1     2517.07     2514.18     98.39 o 
   2   3   1     1070.07     1004.99     41.26 o 
   3   3   1      302.11      356.05     16.81 o 
   4   3   1      584.93      605.40     34.50 o 
   5   3   1       15.41       16.63      6.81 o 
   6   3   1      139.15      142.51     15.32 o 
   7   3   1      109.86      109.87     28.40 o 
   8   3   1        0.07        7.47     12.21 o 
   9   3   1        4.68        5.44      8.98 o 
  10   3   1        6.06        0.78     12.95 o 
  11   3   1       31.35       23.91     15.94 o 
  12   3   1        0.49       20.43     20.43 o 
  13   3   1        4.60       -0.50     21.42 o 
 -15   4   1        2.63       11.46     21.92 o 
 -14   4   1        3.95        9.96     23.91 o 
 -13   4   1        1.36       14.45     21.42 o 
 -12   4   1        0.17       -1.00     15.94 o 
 -11   4   1       38.88       21.42     17.94 o 
 -10   4   1       29.91       20.87      9.93 o 
  -9   4   1        6.08        3.44      7.37 o 
  -8   4   1        6.93       -6.02      6.51 o 
  -7   4   1      826.43      818.90     36.79 o 
  -6   4   1        0.14        2.60      4.00 o 
  -5   4   1      403.99      410.04     19.79 o 
  -4   4   1     1921.60     1884.83     75.31 o 
  -3   4   1      159.25      142.95      8.77 o 
  -2   4   1      196.30      206.87     10.77 o 
  -1   4   1    23220.50    22510.18   1068.42 o 
   0   4   1     5034.10     4883.00    189.23 o 
   1   4   1      346.63      331.56     15.66 o 
   2   4   1        2.90        3.04      3.09 o 
   3   4   1        5.58        7.08      3.78 o 
   4   4   1     1331.55     1226.60     51.07 o 
   5   4   1       66.35       67.56     11.46 o 
   6   4   1       75.00       66.72     11.21 o 
   7   4   1       29.44       19.37      8.50 o 
   8   4   1      204.87      199.20     35.62 o 
   9   4   1        2.31       20.07     21.42 o 
  10   4   1       60.87       72.82     16.56 o 
  11   4   1       39.18       62.28     24.91 o 
  12   4   1       18.32       18.43     19.93 o 
 -14   5   1        3.47       28.40     22.92 o 
 -13   5   1        0.00       -1.49     18.93 o 
 -12   5   1        7.65        8.47     18.43 o 
 -11   5   1        0.80      -16.44     13.45 o 
 -10   5   1        0.20       -7.61      9.09 o 
  -9   5   1       42.72       26.17     19.18 o 
  -8   5   1      233.40      221.89     22.42 o 
  -7   5   1      344.40      355.47     19.50 o 
  -6   5   1        0.88       -0.76      4.09 o 
  -5   5   1      192.11      220.40     21.09 o 
  -4   5   1        5.90        1.53      3.06 o 
  -3   5   1      456.95      509.63     22.86 o 
  -2   5   1     4790.90     4724.23    183.66 o 
  -1   5   1     3293.21     3415.73    166.80 o 
   0   5   1     1350.19     1254.84     51.27 o 
   1   5   1       34.06       41.98     10.07 o 
   2   5   1        5.22        1.42      3.29 o 
   3   5   1      115.59      122.31     11.21 o 
   4   5   1       83.23       78.12     11.06 o 
   5   5   1        2.84       -3.24      5.60 o 
   6   5   1        0.16        1.99      7.40 o 
   7   5   1     1001.68      966.78     56.31 o 
   8   5   1      143.92      155.68     20.59 o 
   9   5   1       53.55       29.74     12.32 o 
  10   5   1       45.66       27.79     14.68 o 
  11   5   1       13.36       11.41     20.92 o 
  12   5   1        0.27       -4.98     17.44 o 
 -14   6   1        4.29      -16.44     18.43 o 
 -13   6   1        1.01      -12.46     18.93 o 
 -12   6   1        7.87       54.30     22.42 o 
 -11   6   1        2.46        8.03     10.85 o 
 -10   6   1        3.99       12.98     13.70 o 
  -9   6   1        1.79       -4.48      7.05 o 
  -8   6   1       90.44       68.02     11.96 o 
  -7   6   1      496.04      475.81     30.64 o 
  -6   6   1      195.92      223.79     14.11 o 
  -5   6   1      211.22      211.98     13.11 o 
  -4   6   1      717.62      829.37     70.19 o 
  -3   6   1       76.52       83.12      6.89 o 
  -2   6   1      535.91      555.06     31.45 o 
  -1   6   1      781.61      819.58     44.91 o 
   0   6   1     2482.82     2429.40     96.60 o 
   1   6   1       46.04       43.66      5.64 o 
   2   6   1       29.59       35.52      9.36 o 
   3   6   1       33.70       32.77      8.08 o 
   4   6   1     1188.65     1268.89     67.35 o 
   5   6   1      258.04      267.35     52.06 o 
   6   6   1      335.44      265.81     23.54 o 
   7   6   1        0.06        5.15      9.09 o 
   8   6   1        8.73       10.38     11.41 o 
   9   6   1        0.24      -14.54      9.70 o 
  10   6   1        6.77        9.81     13.33 o 
  11   6   1        0.08        7.75     13.75 o 
  12   6   1        0.14       10.96     20.92 o 
 -14   7   1        1.18      -19.93     21.42 o 
 -13   7   1        0.31        2.99     20.43 o 
 -12   7   1        2.64        2.39     12.06 o 
 -11   7   1        1.14       -7.47     10.92 o 
 -10   7   1        0.70       14.00     11.26 o 
  -9   7   1       11.03       15.75      9.08 o 
  -8   7   1       14.50       15.74      7.54 o 
  -7   7   1        5.78        5.80      6.94 o 
  -6   7   1       23.99       28.89      6.39 o 
  -5   7   1      202.44      224.44     21.43 o 
  -4   7   1       76.18       68.13     10.42 o 
  -3   7   1      450.12      495.42     23.34 o 
  -2   7   1     1607.06     1536.06     63.08 o 
  -1   7   1      135.94      122.99     13.73 o 
   0   7   1      200.22      251.47     14.29 o 
   1   7   1       26.85       29.49     18.58 o 
   2   7   1       26.70       24.17      6.51 o 
   3   7   1      152.55      136.02     11.09 o 
   4   7   1        2.64       16.68      8.01 o 
   5   7   1      110.87      140.09     30.64 o 
   6   7   1       17.39        7.53      9.30 o 
   7   7   1        8.86       -7.11      9.67 o 
   8   7   1       69.91       55.24     15.18 o 
   9   7   1       54.91       38.34     16.44 o 
  10   7   1        0.77       -4.53     13.26 o 
  11   7   1        0.30       -9.93     13.99 o 
 -14   8   1        0.49       11.46     23.91 o 
 -13   8   1        1.08        4.98     21.92 o 
 -12   8   1        0.65       11.12     13.37 o 
 -11   8   1        2.53        6.26     12.12 o 
 -10   8   1       19.36       33.46     12.47 o 
  -9   8   1        6.33       -4.66      7.73 o 
  -8   8   1       11.90        7.47      9.96 o 
  -7   8   1       95.54       91.19     13.26 o 
  -6   8   1        0.66       -3.79      4.68 o 
  -5   8   1        1.21        2.00      4.58 o 
  -4   8   1        3.20        2.65      4.04 o 
  -3   8   1        0.00       -2.68      5.38 o 
  -2   8   1     3157.45     3193.82    159.23 o 
  -1   8   1      265.12      295.34     22.87 o 
   0   8   1       72.03       66.84     20.92 o 
   1   8   1       17.33       17.31      6.37 o 
   2   8   1      298.06      297.98     17.50 o 
   3   8   1      626.33      629.35     37.81 o 
   4   8   1      296.97      308.21     30.89 o 
   5   8   1       17.13       32.23     11.15 o 
   6   8   1       30.22       35.35     15.44 o 
   7   8   1        0.21       -5.25     10.55 o 
   8   8   1        1.73        6.81     12.21 o 
   9   8   1        0.80        1.48     13.99 o 
  10   8   1        0.41      -11.96     18.43 o 
 -13   9   1        0.01       12.95     21.92 o 
 -12   9   1        6.10        3.49     18.43 o 
 -11   9   1        0.21      -11.96     14.45 o 
 -10   9   1       20.65       -2.49     13.95 o 
  -9   9   1        0.26      -11.46     12.46 o 
  -8   9   1       12.25       10.96     13.45 o 
  -7   9   1      124.04       90.17     21.42 o 
  -6   9   1       37.74       14.95     12.46 o 
  -5   9   1       11.25       14.02      8.50 o 
  -4   9   1      282.09      291.89     25.16 o 
  -3   9   1     1693.27     1751.23     92.30 o 
  -2   9   1      106.61       85.62     23.66 o 
  -1   9   1      120.21      111.96     14.78 o 
   0   9   1       25.46       24.77     17.19 o 
   1   9   1        3.71        7.57      7.87 o 
   2   9   1       40.72       51.04     11.09 o 
   3   9   1       47.56       11.46     13.45 o 
   4   9   1       91.87       80.21     23.42 o 
   5   9   1       35.14       27.90     20.43 o 
   6   9   1        6.30       33.88     20.92 o 
   7   9   1       10.21       15.94     21.92 o 
   8   9   1        2.70       -7.97     20.92 o 
   9   9   1        0.00       -3.49     22.42 o 
  10   9   1        6.10       25.41     25.41 o 
 -13  10   1        0.74       23.91     20.92 o 
 -12  10   1        0.00       13.95     20.92 o 
 -11  10   1        6.61      -19.93     14.45 o 
 -10  10   1        0.22      -20.92     13.95 o 
  -9  10   1        6.07       13.95     14.95 o 
  -8  10   1       12.94       33.88     17.94 o 
  -7  10   1        3.14       13.95     13.95 o 
  -6  10   1       18.24       24.41     16.44 o 
  -5  10   1        0.46       -1.73      7.87 o 
  -4  10   1       42.07       36.74     10.50 o 
  -3  10   1      227.71      266.94     23.76 o 
  -2  10   1      164.74      198.22     21.17 o 
  -1  10   1      113.72      110.12     15.75 o 
   0  10   1        0.59       -0.73      7.64 o 
   1  10   1        0.06       20.05      9.43 o 
   2  10   1        1.86      -16.44     11.46 o 
   3  10   1      108.44      115.58     25.91 o 
   4  10   1       10.64       12.46     13.95 o 
   5  10   1        0.23        2.99     18.43 o 
   6  10   1        1.28       11.96     18.93 o 
   7  10   1        2.72       18.43     21.92 o 
   8  10   1        0.40      -29.39     19.93 o 
   9  10   1        4.57        5.98     26.40 o 
 -13  11   1        0.28      -29.14     19.43 o 
 -12  11   1        1.77       26.40     23.91 o 
 -11  11   1        0.66        5.98     16.44 o 
 -10  11   1        0.88      -14.45     15.94 o 
  -9  11   1        0.39        8.97     15.44 o 
  -8  11   1       14.46       -1.49     13.45 o 
  -7  11   1       37.76       28.40     16.94 o 
  -6  11   1       38.09       72.24     22.92 o 
  -5  11   1       64.97       48.82     19.43 o 
  -4  11   1        9.48       -1.25     17.19 o 
  -3  11   1       71.47       55.92     13.21 o 
  -2  11   1        2.48        4.43     13.95 o 
  -1  11   1        7.95       -0.55      8.14 o 
   0  11   1        5.44       -6.76      8.08 o 
   1  11   1        2.28      -11.96     12.95 o 
   2  11   1       64.51       83.20     24.41 o 
   3  11   1       33.17       21.92     16.44 o 
   4  11   1        7.13       30.89     18.93 o 
   5  11   1        3.18       -1.00     18.93 o 
   6  11   1        4.69        2.49     19.93 o 
   7  11   1        3.73       13.45     23.91 o 
   8  11   1        0.16      -29.89     19.93 o 
 -12  12   1        4.45       18.43     21.42 o 
 -11  12   1       15.87       -2.49     17.94 o 
 -10  12   1       30.50       28.40     20.92 o 
  -9  12   1        0.91       19.93     16.44 o 
  -8  12   1        6.34       11.96     15.94 o 
  -7  12   1        1.35       17.94     16.44 o 
  -6  12   1        0.91      -18.68     12.46 o 
  -5  12   1        5.30        0.00     14.95 o 
  -4  12   1        0.09        0.13      9.68 o 
  -3  12   1       46.36       61.96     15.14 o 
  -2  12   1       96.99      103.36     17.25 o 
  -1  12   1       14.46       10.25     11.06 o 
   0  12   1        1.66        1.44     10.14 o 
   1  12   1       13.15       25.91     16.44 o 
   2  12   1       13.22        6.48     16.44 o 
   3  12   1       13.23        1.99     15.94 o 
   4  12   1       15.37       41.85     20.92 o 
   5  12   1        0.27       20.43     22.92 o 
   6  12   1        2.71        1.99     20.43 o 
   7  12   1        0.91       -3.49     25.91 o 
 -11  13   1       38.97       40.35     26.40 o 
 -10  13   1        0.15        2.99     16.94 o 
  -9  13   1        3.88        0.00     17.94 o 
  -8  13   1        1.61      -11.96     14.45 o 
  -7  13   1        2.74       38.36     20.92 o 
  -6  13   1        0.23       15.94     20.43 o 
  -5  13   1        1.93       -6.48     16.94 o 
  -4  13   1       65.68       67.38     15.79 o 
  -3  13   1        4.90       -4.45     11.01 o 
  -2  13   1        1.64       -8.84     10.90 o 
  -1  13   1        0.22       -7.44     10.55 o 
   0  13   1        0.21       12.46     16.94 o 
   1  13   1        4.50       -6.97     14.45 o 
   2  13   1        0.07        2.49     17.44 o 
   3  13   1        0.05      -17.44     16.44 o 
   4  13   1        0.16      -23.42     16.44 o 
   5  13   1       15.83       62.77     26.90 o 
   6  13   1        0.05       10.96     24.41 o 
 -11  14   1        2.30       15.94     23.91 o 
 -10  14   1        8.80       14.95     22.92 o 
  -9  14   1        2.42        1.00     17.94 o 
  -8  14   1        0.03       -3.99     17.94 o 
  -7  14   1        0.37       -1.99     18.43 o 
  -6  14   1        0.02        0.00     18.93 o 
  -5  14   1        0.01        2.99     20.43 o 
  -4  14   1        0.17        0.00     16.94 o 
  -3  14   1       69.39       77.72     17.72 o 
  -2  14   1        7.31        7.25     12.98 o 
  -1  14   1        1.78        2.25     12.67 o 
   0  14   1        3.38        1.49     19.43 o 
   1  14   1        0.06      -19.43     15.94 o 
   2  14   1       13.47        3.99     18.93 o 
   3  14   1       21.72      -13.95     17.94 o 
   4  14   1        1.85        9.47     22.92 o 
   5  14   1       10.42       33.38     26.40 o 
  -9  15   1        0.54       -1.00     21.42 o 
  -8  15   1        0.12       -8.97     21.42 o 
  -7  15   1        0.93       13.95     22.42 o 
  -6  15   1       17.02       31.88     25.91 o 
  -5  15   1        1.65      -13.45     21.42 o 
  -4  15   1        0.54       -8.97     20.43 o 
  -3  15   1        3.69       10.96     22.92 o 
  -2  15   1        2.01       22.05     16.16 o 
  -1  15   1        0.09       -3.99     18.93 o 
   0  15   1        0.88       -1.49     18.93 o 
   1  15   1        2.21       -4.48     18.93 o 
   2  15   1        0.79       14.45     23.91 o 
   3  15   1        2.48      -18.93     21.42 o 
  -8  16   1        3.83      -21.92     22.42 o 
  -7  16   1        0.89      -18.93     24.91 o 
  -6  16   1        0.01      -15.44     22.42 o 
  -5  16   1        0.34       -9.47     22.42 o 
  -4  16   1        0.04       16.94     24.41 o 
  -3  16   1        4.23        1.99     22.92 o 
  -2  16   1       12.67      -23.91     20.92 o 
  -1  16   1       20.10        3.49     22.92 o 
   0  16   1       10.07       -0.50     22.42 o 
   1  16   1        4.71        0.00     23.42 o 
  -4  17   1        0.25       -5.48     25.41 o 
  -1 -17   2        0.00       -5.48     20.43 o 
   0 -17   2        1.09       10.96     23.42 o 
   3 -17   2        0.03      -11.96     22.92 o 
   4 -17   2        2.62        3.49     24.41 o 
   5 -17   2        0.14      -18.93     23.42 o 
   6 -17   2        7.59       -8.47     21.92 o 
  -3 -16   2        0.51       14.95     26.90 o 
  -2 -16   2        0.20      -29.14     19.43 o 
  -1 -16   2        2.11       20.92     22.92 o 
   0 -16   2        1.37       -1.00     18.93 o 
   2 -16   2        3.21       -4.98     21.92 o 
   3 -16   2       15.52       13.95     20.92 o 
   4 -16   2        1.65       11.96     22.92 o 
   5 -16   2        0.10       -6.48     21.92 o 
   6 -16   2       10.34      -16.94     21.92 o 
   7 -16   2        1.26        1.00     22.92 o 
   8 -16   2        4.47      -28.40     18.93 o 
  -5 -15   2        3.79       -1.99     19.43 o 
  -4 -15   2        3.41       -0.50     22.92 o 
  -3 -15   2        0.44      -24.91     16.94 o 
  -2 -15   2        5.18       17.94     19.93 o 
  -1 -15   2        0.79       10.46     17.44 o 
   0 -15   2       13.35       34.87     20.92 o 
   1 -15   2        6.50        6.04     13.12 o 
   2 -15   2       14.06       21.92     22.42 o 
   3 -15   2        0.81      -23.17     15.44 o 
   4 -15   2        9.20       -6.97     19.43 o 
   5 -15   2        4.27       -4.98     17.94 o 
   6 -15   2        0.02       -1.99     21.42 o 
   7 -15   2        0.04       -1.99     21.92 o 
   8 -15   2        0.63       -4.48     20.92 o 
   9 -15   2        5.61       16.44     23.91 o 
  10 -15   2        0.04       -2.49     20.43 o 
  -6 -14   2        1.13        1.49     24.91 o 
  -5 -14   2        0.00       15.44     22.42 o 
  -4 -14   2        0.16       14.95     20.43 o 
  -3 -14   2        0.30       -3.99     17.94 o 
  -2 -14   2        0.03       -9.47     16.94 o 
  -1 -14   2       16.40       11.46     18.93 o 
   0 -14   2       14.73        5.16     19.68 o 
   1 -14   2       29.74        4.60     12.27 o 
   2 -14   2       21.23       33.88     21.42 o 
   3 -14   2        1.77       10.46     16.94 o 
   4 -14   2        3.18       35.37     20.92 o 
   5 -14   2       30.31       24.41     19.43 o 
   6 -14   2        7.31        3.99     17.94 o 
   7 -14   2        0.01       -7.97     19.93 o 
   8 -14   2        0.02       10.46     16.94 o 
   9 -14   2        9.34       -4.48     17.94 o 
  10 -14   2        9.82        5.48     20.43 o 
  11 -14   2        7.22      -14.95     22.42 o 
  -8 -13   2        0.24       -3.99     24.41 o 
  -7 -13   2        0.50       -3.99     20.43 o 
  -6 -13   2       22.99       23.42     21.92 o 
  -5 -13   2        8.42       -9.47     16.94 o 
  -4 -13   2        0.33       16.44     19.43 o 
  -3 -13   2       10.36       -5.48     15.94 o 
  -2 -13   2       28.76        4.98     14.95 o 
  -1 -13   2       10.05       -3.99     13.45 o 
   0 -13   2       22.21       26.81     11.48 o 
   1 -13   2        3.04       -8.72     14.70 o 
   2 -13   2       15.65       42.17     12.85 o 
   3 -13   2        3.07      -15.44     13.95 o 
   4 -13   2        1.70        0.00     16.44 o 
   5 -13   2       50.61       68.75     23.42 o 
   6 -13   2        4.20       30.39     18.43 o 
   7 -13   2        4.77        0.50     16.94 o 
   8 -13   2        1.45       13.45     18.43 o 
   9 -13   2        1.45       29.89     21.92 o 
  10 -13   2        1.46       -0.50     18.93 o 
  11 -13   2       11.84       -0.50     18.43 o 
  -9 -12   2        0.29       13.95     25.91 o 
  -8 -12   2        0.01       -8.47     22.92 o 
  -7 -12   2        0.72       17.94     23.42 o 
  -6 -12   2        0.46       -1.49     16.94 o 
  -5 -12   2        5.47       10.96     18.43 o 
  -4 -12   2       14.18       18.93     17.94 o 
  -3 -12   2        0.15      -16.44     10.96 o 
  -2 -12   2        0.13       -1.00     11.46 o 
  -1 -12   2        9.48        3.99      9.51 o 
   0 -12   2       42.02       47.34     18.68 o 
   1 -12   2       11.24       15.23     18.93 o 
   2 -12   2        3.66       -2.92      8.73 o 
   3 -12   2       15.28       37.37     17.94 o 
   4 -12   2       11.81       13.45     15.94 o 
   5 -12   2       25.08       12.46     15.44 o 
   6 -12   2       52.30       37.37     20.92 o 
   7 -12   2        0.81       -1.49     12.95 o 
   8 -12   2        7.33       10.46     13.95 o 
   9 -12   2       27.43       22.92     19.43 o 
  10 -12   2       41.80       47.83     22.42 o 
  11 -12   2        6.56       26.40     21.42 o 
  12 -12   2        0.01       11.96     22.42 o 
  -9 -11   2        5.25       13.45     24.91 o 
  -8 -11   2        4.75       14.95     22.92 o 
  -7 -11   2        0.07       17.94     20.92 o 
  -6 -11   2        2.53       26.40     19.93 o 
  -5 -11   2        7.51       11.46     17.94 o 
  -4 -11   2      102.23      107.61     25.41 o 
  -3 -11   2       20.05       -0.50     11.96 o 
  -2 -11   2       11.19        1.49     10.96 o 
  -1 -11   2        0.23       10.02      8.72 o 
   0 -11   2        0.26       -4.25      7.57 o 
   1 -11   2       21.24       50.80     11.35 o 
   2 -11   2        3.27        0.12      7.16 o 
   3 -11   2       25.93       38.00     10.60 o 
   4 -11   2       57.15       63.27     20.43 o 
   5 -11   2        0.32       18.43     14.95 o 
   6 -11   2       23.77       36.37     15.94 o 
   7 -11   2        7.22       -1.00     14.45 o 
   8 -11   2        0.72      -18.68     12.46 o 
   9 -11   2       25.08        9.47     14.45 o 
  10 -11   2      235.63      263.05     43.84 o 
  11 -11   2        0.18       -7.47     16.94 o 
  12 -11   2        2.34        3.49     19.93 o 
 -10 -10   2        0.49        5.88     15.60 o 
  -9 -10   2       72.46       70.32     33.13 o 
  -8 -10   2       19.54       11.14     11.96 o 
  -7 -10   2        0.63       -0.20     10.87 o 
  -6 -10   2       13.09        9.56     11.37 o 
  -5 -10   2        0.81       -7.59      8.57 o 
  -4 -10   2        0.06       -0.22      7.78 o 
  -3 -10   2       13.22        8.51      7.37 o 
  -2 -10   2       40.30       31.57      9.67 o 
  -1 -10   2       47.06       41.32      7.81 o 
   0 -10   2       42.59       55.83      8.26 o 
   1 -10   2        1.98       -5.62      4.59 o 
   2 -10   2      170.22      172.16     15.45 o 
   3 -10   2        8.87       12.65      5.57 o 
   4 -10   2       87.07       88.25     12.45 o 
   5 -10   2        4.82       15.12      7.31 o 
   6 -10   2       34.24       27.50      9.14 o 
   7 -10   2       93.62       95.48     14.75 o 
   8 -10   2        0.02       -2.13     12.46 o 
   9 -10   2      124.19      134.97     24.16 o 
  10 -10   2       48.02       40.25     15.32 o 
  11 -10   2       60.61       75.75     42.85 o 
  12 -10   2        1.48        6.72     15.30 o 
 -11  -9   2        3.64       -6.60     15.39 o 
 -10  -9   2       27.41       35.61     16.19 o 
  -9  -9   2        0.40       -5.37     11.59 o 
  -8  -9   2       11.99       12.36     11.80 o 
  -7  -9   2       16.94       12.14     18.18 o 
  -6  -9   2       26.63       26.33     14.95 o 
  -5  -9   2       33.51       20.59      9.43 o 
  -4  -9   2        0.78        1.76      7.87 o 
  -3  -9   2       21.82       20.69      7.87 o 
  -2  -9   2      446.93      503.49     25.50 o 
  -1  -9   2      159.01      143.56     11.89 o 
   0  -9   2        4.92        0.94      4.32 o 
   1  -9   2       50.49       51.75     10.14 o 
   2  -9   2      177.07      194.68     13.54 o 
   3  -9   2        1.39        0.73      4.72 o 
   4  -9   2      348.81      399.41     40.60 o 
   5  -9   2      153.35      199.46     22.92 o 
   6  -9   2       64.82       66.12     12.12 o 
   7  -9   2       89.43       96.98     17.44 o 
   8  -9   2      126.56      142.60     20.92 o 
   9  -9   2       44.27       64.70     14.39 o 
  10  -9   2       10.77        8.22     17.19 o 
  11  -9   2       18.79       19.57     13.56 o 
  12  -9   2        0.53       15.93     17.44 o 
  13  -9   2        0.13       -4.98     22.42 o 
 -12  -8   2        0.68        8.74     15.67 o 
 -11  -8   2       22.64       32.71     16.40 o 
 -10  -8   2        4.14       16.53     13.40 o 
  -9  -8   2       27.61       35.94     14.36 o 
  -8  -8   2      101.86       89.00     26.16 o 
  -7  -8   2      160.65      133.53     34.63 o 
  -6  -8   2      173.70      201.88     71.49 o 
  -5  -8   2       43.97       36.26     10.89 o 
  -4  -8   2        6.38        3.91      6.81 o 
  -3  -8   2        2.37        8.20      4.82 o 
  -2  -8   2      100.91      104.55      9.67 o 
  -1  -8   2        4.60        2.27      4.08 o 
   0  -8   2       75.10       98.02      9.24 o 
   1  -8   2     2017.88     2043.60    103.75 o 
   2  -8   2      407.58      453.79     26.41 o 
   3  -8   2        0.74        1.25      4.58 o 
   4  -8   2      405.01      415.05     24.63 o 
   5  -8   2        8.13       17.97      8.72 o 
   6  -8   2       60.31       40.69     10.05 o 
   7  -8   2       52.36       41.63     10.29 o 
   8  -8   2        0.07        2.99      8.97 o 
   9  -8   2      179.09      202.65     22.67 o 
  10  -8   2      145.73      187.77     37.12 o 
  11  -8   2        0.16      -13.16     14.70 o 
  12  -8   2       13.80       13.95     19.93 o 
  13  -8   2        2.01       21.92     23.91 o 
 -12  -7   2        8.20       -4.98     18.43 o 
 -11  -7   2        4.33       17.58     13.99 o 
 -10  -7   2        0.12        1.90     11.25 o 
  -9  -7   2       18.86       18.89     13.20 o 
  -8  -7   2       41.21       27.70     11.59 o 
  -7  -7   2      102.36       84.64     15.45 o 
  -6  -7   2       77.50       95.73     14.84 o 
  -5  -7   2        4.71       -0.40      6.16 o 
  -4  -7   2       22.75       17.18      7.22 o 
  -3  -7   2      316.72      372.34     19.51 o 
  -2  -7   2      590.83      545.02     25.62 o 
  -1  -7   2       10.55       17.54      4.68 o 
   0  -7   2     1528.00     1641.17     81.81 o 
   1  -7   2      478.14      506.01     29.94 o 
   2  -7   2      115.05      138.87     10.02 o 
   3  -7   2      305.64      295.03     15.89 o 
   4  -7   2       23.65       32.89      6.81 o 
   5  -7   2       13.13       -1.99      6.48 o 
   6  -7   2        3.78       -9.71      6.48 o 
   7  -7   2        1.14        1.37     13.20 o 
   8  -7   2        0.05      -10.82      7.22 o 
   9  -7   2      271.41      322.61     28.34 o 
  10  -7   2        0.92       -1.10     10.50 o 
  11  -7   2       20.83       13.82     21.67 o 
  12  -7   2        0.01      -17.94     17.44 o 
  13  -7   2        2.01      -10.96     20.92 o 
  14  -7   2        4.77       10.46     25.41 o 
 -13  -6   2        0.58        3.99     23.42 o 
 -12  -6   2        0.38      -11.46     17.44 o 
 -11  -6   2        0.57        7.29     13.18 o 
 -10  -6   2        0.24       -3.29     35.12 o 
  -9  -6   2       26.95       -3.90     16.19 o 
  -8  -6   2       17.75       22.68     20.92 o 
  -7  -6   2       86.77       90.59     14.89 o 
  -6  -6   2      207.09      178.07     18.73 o 
  -5  -6   2     1325.43     1279.86     68.11 o 
  -4  -6   2      896.01      836.98     36.81 o 
  -3  -6   2     1820.31     1739.07     71.08 o 
  -2  -6   2       35.89       46.58     11.71 o 
  -1  -6   2      471.47      445.73     21.05 o 
   0  -6   2      267.99      275.85     14.51 o 
   1  -6   2      386.04      395.09     23.76 o 
   2  -6   2       57.45       56.93      6.43 o 
   3  -6   2     2504.77     2553.13    101.78 o 
   4  -6   2     1577.30     1705.40     68.94 o 
   5  -6   2      196.46      239.34     19.08 o 
   6  -6   2       67.20       52.09      9.68 o 
   7  -6   2      304.28      305.90     33.38 o 
   8  -6   2       27.55       39.04     25.91 o 
   9  -6   2      355.19      408.35     31.70 o 
  10  -6   2       13.45        8.64     10.20 o 
  11  -6   2       15.01        3.99     15.94 o 
  12  -6   2       48.41       11.46     19.93 o 
  13  -6   2       13.60        9.96     22.92 o 
  14  -6   2        5.26       28.90     26.40 o 
 -13  -5   2        9.75       58.29     26.90 o 
 -12  -5   2        2.00       -7.01     11.25 o 
 -11  -5   2        9.83       20.92     18.43 o 
 -10  -5   2       50.41       31.62     13.17 o 
  -9  -5   2       33.59       39.77     13.45 o 
  -8  -5   2       53.08       60.65     13.26 o 
  -7  -5   2       98.63       85.57     13.83 o 
  -6  -5   2      139.52      162.43     16.95 o 
  -5  -5   2     1903.78     1951.76     98.92 o 
  -4  -5   2       23.24       16.56      4.02 o 
  -3  -5   2     4351.03     4523.16    216.86 o 
  -2  -5   2        5.96        5.54      3.14 o 
  -1  -5   2      107.48      120.42      8.28 o 
   0  -5   2      788.93      850.28     35.64 o 
   1  -5   2      752.59      689.66     29.50 o 
   2  -5   2      143.19      154.81     10.42 o 
   3  -5   2     2163.08     2051.67     99.34 o 
   4  -5   2      576.95      594.28     33.77 o 
   5  -5   2      306.25      375.79     25.17 o 
   6  -5   2        0.66        2.49      5.64 o 
   7  -5   2       58.66       38.36     14.45 o 
   8  -5   2      130.06      161.77     25.66 o 
   9  -5   2       34.04       58.95     13.62 o 
  10  -5   2       59.64      102.22     21.67 o 
  11  -5   2        5.43       -9.96     14.45 o 
  12  -5   2        4.73       -4.48     19.43 o 
  13  -5   2        5.75       -2.49     21.42 o 
  14  -5   2       20.79        5.48     25.91 o 
 -13  -4   2        0.21       24.41     21.92 o 
 -12  -4   2        0.14        3.06     25.66 o 
 -11  -4   2        0.10        2.54     16.69 o 
 -10  -4   2      171.12      208.75     33.38 o 
  -9  -4   2       75.84       87.89     37.37 o 
  -8  -4   2       33.35       17.57      8.84 o 
  -7  -4   2      163.66      168.09     29.14 o 
  -6  -4   2       19.19       12.27      6.45 o 
  -5  -4   2        0.04        3.89      6.48 o 
  -4  -4   2      129.72      154.28     24.66 o 
  -3  -4   2      805.19      750.05     31.95 o 
  -2  -4   2       55.90       68.89      5.92 o 
  -1  -4   2     5780.40     5389.20    208.45 o 
   0  -4   2     5625.87     5140.89    198.97 o 
   1  -4   2     2114.29     1965.06     77.54 o 
   2  -4   2      524.26      496.46     27.26 o 
   3  -4   2     1329.49     1284.12     64.44 o 
   4  -4   2      740.15      666.79     51.07 o 
   5  -4   2      162.68      209.23     16.55 o 
   6  -4   2     1440.65     1471.22     75.91 o 
   7  -4   2        6.27       11.40     17.19 o 
   8  -4   2        0.11        8.47     12.46 o 
   9  -4   2       11.34       15.97     12.21 o 
  10  -4   2       19.60        7.47     14.95 o 
  11  -4   2        0.30        9.96     16.94 o 
  12  -4   2        1.24       -7.47     16.94 o 
  13  -4   2        0.01        2.49     21.42 o 
  14  -4   2        7.06       11.46     25.41 o 
 -14  -3   2        8.77        7.97     22.92 o 
 -13  -3   2       14.92       34.87     23.42 o 
 -12  -3   2       55.74       41.85     18.43 o 
 -11  -3   2       56.80       57.89     22.92 o 
 -10  -3   2       69.28       64.76     13.91 o 
  -9  -3   2      178.10      230.17     32.38 o 
  -8  -3   2       11.75       -7.08     11.71 o 
  -7  -3   2      179.53      171.21     25.41 o 
  -6  -3   2      462.69      419.73     66.26 o 
  -5  -3   2     6275.76     6243.10    297.52 o 
  -4  -3   2        0.06       -0.45      3.77 o 
  -3  -3   2     1693.46     1575.44     78.15 o 
  -2  -3   2     8487.66     8672.90    333.44 o 
  -1  -3   2     1791.61     1890.75     74.47 o 
   0  -3   2     3772.49     3592.89    139.17 o 
   1  -3   2     1958.92     1812.73     87.33 o 
   2  -3   2     1067.73      995.93     50.01 o 
   3  -3   2      347.30      276.30     21.92 o 
   4  -3   2      774.18      718.87     38.75 o 
   5  -3   2       15.82       20.78      5.01 o 
   6  -3   2       32.80       27.66      7.34 o 
   7  -3   2       41.31       39.97      9.08 o 
   8  -3   2      164.68      176.86     26.90 o 
   9  -3   2       27.77        9.96     15.94 o 
  10  -3   2      106.91      129.53     28.40 o 
  11  -3   2       21.93        0.00     17.44 o 
  12  -3   2        0.02       14.95     19.93 o 
  13  -3   2        1.79       -5.98     18.43 o 
  14  -3   2       20.09        9.47     21.92 o 
 -14  -2   2        2.99       -9.96     17.94 o 
 -13  -2   2        1.06        4.98     15.94 o 
 -12  -2   2        6.42       -1.49     15.44 o 
 -11  -2   2      113.36      120.19     29.64 o 
 -10  -2   2       63.99       46.87     12.50 o 
  -9  -2   2        3.49       10.96     14.95 o 
  -8  -2   2       37.68       48.23     10.17 o 
  -7  -2   2      263.77      284.47     31.88 o 
  -6  -2   2      188.12      199.78     17.08 o 
  -5  -2   2        0.91        3.71      6.48 o 
  -4  -2   2      747.35      710.63     38.04 o 
  -3  -2   2        5.50        7.76      3.59 o 
  -2  -2   2     5769.43     5349.89    206.25 o 
  -1  -2   2       15.64       19.33      2.48 o 
   0  -2   2     3729.03     3400.10    131.41 o 
   1  -2   2     1945.89     1706.23     81.88 o 
   2  -2   2     1539.31     1308.28     91.67 o 
   3  -2   2     1330.85     1297.70     64.28 o 
   4  -2   2      348.48      344.24     16.13 o 
   5  -2   2      134.98      140.33      9.33 o 
   6  -2   2        2.98       10.40      5.51 o 
   7  -2   2     1511.37     1507.93     78.03 o 
   8  -2   2      183.61      165.90     26.90 o 
   9  -2   2        5.31        2.99     12.95 o 
  10  -2   2       10.12        4.98     13.95 o 
  11  -2   2        7.78       -3.99     17.44 o 
  12  -2   2        5.99        5.48     19.43 o 
  13  -2   2        4.58      -11.96     18.93 o 
  14  -2   2        0.17       34.87     22.92 o 
 -14  -1   2       14.94       12.95     24.91 o 
 -13  -1   2       18.43       37.37     23.91 o 
 -12  -1   2       39.14       50.32     23.42 o 
 -11  -1   2      135.20      134.02     28.90 o 
 -10  -1   2        0.10      -10.27      7.90 o 
  -9  -1   2       29.57       30.64     10.22 o 
  -8  -1   2        1.24        3.93      6.22 o 
  -7  -1   2      105.12      136.60     10.02 o 
  -6  -1   2       17.78       23.46      5.41 o 
  -5  -1   2      541.85      578.38     25.70 o 
  -4  -1   2     1684.71     1602.13     64.31 o 
  -3  -1   2     6642.80     5971.19    230.31 o 
  -2  -1   2     9660.27     8853.38    420.77 o 
  -1  -1   2       74.77       68.73      4.21 o 
   0  -1   2     4436.55     3967.68    266.54 o 
   1  -1   2     2548.96     2485.63    117.64 o 
   2  -1   2      788.00      871.66     35.28 o 
   3  -1   2       80.35       74.89      5.68 o 
   4  -1   2      246.56      247.35     22.13 o 
   5  -1   2      177.47      176.68     19.18 o 
   6  -1   2      102.20       88.73      8.11 o 
   7  -1   2       12.25        8.48      5.02 o 
   8  -1   2      179.07      222.20     29.89 o 
   9  -1   2       25.16        3.49     13.45 o 
  10  -1   2       12.87       40.35     17.44 o 
  11  -1   2        1.75        2.99     13.45 o 
  12  -1   2        0.50        8.97     18.93 o 
  13  -1   2       10.55       15.94     21.92 o 
 -14   0   2        0.17       -7.97     20.92 o 
 -13   0   2        0.13      -13.95     17.44 o 
 -12   0   2        6.47       36.37     22.42 o 
 -11   0   2        8.37        5.48     15.94 o 
 -10   0   2       10.10       23.60     19.18 o 
  -9   0   2       39.45       61.75     11.96 o 
  -8   0   2      219.00      246.65     33.38 o 
  -7   0   2      103.41      123.54     13.27 o 
  -6   0   2     2151.19     2107.07     85.12 o 
  -5   0   2      411.75      416.57     21.00 o 
  -4   0   2      107.51      116.19     16.11 o 
  -3   0   2     6216.93     6003.62    231.65 o 
  -2   0   2      460.78      416.60     17.81 o 
  -1   0   2      345.23      387.31     16.18 o 
   0   0   2    18021.53    16505.63    771.40 o 
   1   0   2      246.28      253.18     11.51 o 
   2   0   2     3947.04     3773.11    146.17 o 
   3   0   2        0.80        3.09      4.09 o 
   4   0   2      234.11      256.95     13.44 o 
   5   0   2        2.58       -3.22      4.64 o 
   6   0   2      418.73      423.28     23.30 o 
   7   0   2      141.43      142.33     20.68 o 
   8   0   2      110.94      130.25     21.92 o 
   9   0   2       48.33       53.31     18.43 o 
  10   0   2       19.38       -0.50     12.95 o 
  11   0   2       15.52        5.98     16.94 o 
  12   0   2        0.71      -16.94     12.46 o 
  13   0   2       14.63       22.42     20.92 o 
 -15   1   2        4.79      -27.40     22.92 o 
 -14   1   2        3.61       24.91     22.42 o 
 -13   1   2        1.71       -2.99     18.43 o 
 -12   1   2       11.65       -4.98     14.95 o 
 -11   1   2        5.31       12.95     15.94 o 
 -10   1   2       73.03       70.06     26.40 o 
  -9   1   2       14.87       13.65     15.69 o 
  -8   1   2       43.79       38.91      6.89 o 
  -7   1   2      127.45      135.06     10.79 o 
  -6   1   2     2930.41     3044.45    120.69 o 
  -5   1   2       34.49       40.80      5.36 o 
  -4   1   2     2303.64     2236.20     88.47 o 
  -3   1   2       26.16       23.00      3.72 o 
  -2   1   2     5281.57     5059.80    195.11 o 
  -1   1   2      727.09      633.21     45.83 o 
   0   1   2     7742.23     7095.48    337.82 o 
   1   1   2       86.33       87.00      8.29 o 
   2   1   2     4275.81     3908.19    151.82 o 
   3   1   2     1266.13     1213.24     49.45 o 
   4   1   2      228.91      244.54     13.04 o 
   5   1   2      367.44      321.65     16.83 o 
   6   1   2      127.09      128.30     10.01 o 
   7   1   2        0.86        8.22      6.69 o 
   8   1   2       40.15       38.36     14.95 o 
   9   1   2       12.64        0.46     14.45 o 
  10   1   2        3.09        1.99     14.45 o 
  11   1   2        3.99       14.45     15.44 o 
  12   1   2        9.01       -8.97     14.95 o 
  13   1   2        4.17       23.42     21.92 o 
 -15   2   2        0.00        9.47     25.91 o 
 -14   2   2        3.33       14.45     24.41 o 
 -13   2   2        3.72        5.98     17.44 o 
 -12   2   2        9.66       16.44     16.44 o 
 -11   2   2        2.22        6.48     14.45 o 
 -10   2   2        7.59        0.50     11.46 o 
  -9   2   2        1.07       -2.89      5.11 o 
  -8   2   2      139.71      153.96     12.36 o 
  -7   2   2      390.60      396.19     20.58 o 
  -6   2   2     4604.30     4731.07    185.29 o 
  -5   2   2      248.77      261.41     14.07 o 
  -4   2   2    20348.54    19829.80    760.02 o 
  -3   2   2    21506.03    19973.06    764.60 o 
  -2   2   2    34824.05    33262.09   1575.68 o 
  -1   2   2     4334.89     4160.48    284.47 o 
   0   2   2     6266.15     6147.43    293.96 o 
   1   2   2      270.10      279.47     13.21 o 
   2   2   2       16.32       17.59      3.79 o 
   3   2   2      172.45      170.68     15.33 o 
   4   2   2       93.77      117.60     14.44 o 
   5   2   2      289.46      270.31     18.60 o 
   6   2   2       61.11       60.36     10.04 o 
   7   2   2        9.80        3.37      7.72 o 
   8   2   2        6.06        0.82      7.73 o 
   9   2   2       28.50       32.00     11.49 o 
  10   2   2        0.79      -11.96     10.96 o 
  11   2   2        0.97      -20.18     13.45 o 
  12   2   2        0.56       -4.48     15.94 o 
  13   2   2        2.27       42.85     24.41 o 
 -15   3   2        0.27       21.42     26.40 o 
 -14   3   2        0.37      -11.96     18.43 o 
 -13   3   2       16.60       14.95     20.92 o 
 -12   3   2       32.84       67.76     23.91 o 
 -11   3   2       30.82       28.90     16.94 o 
 -10   3   2       84.87       66.30     12.91 o 
  -9   3   2       20.07       21.94      6.76 o 
  -8   3   2      324.14      361.53     33.31 o 
  -7   3   2     3094.08     3254.31    129.51 o 
  -6   3   2     3147.40     3247.45    128.73 o 
  -5   3   2      321.72      344.54     24.84 o 
  -4   3   2        9.02        9.63      3.43 o 
  -3   3   2      274.11      272.36     13.39 o 
  -2   3   2     2036.98     1896.42     93.53 o 
  -1   3   2    28819.35    27473.06   1302.50 o 
   0   3   2     1567.97     1474.80     58.76 o 
   1   3   2      276.49      298.59     14.41 o 
   2   3   2      147.25      165.20      9.92 o 
   3   3   2      149.34      174.06     10.78 o 
   4   3   2       11.21       20.59      4.39 o 
   5   3   2      259.23      271.25     21.10 o 
   6   3   2       27.73       41.69     10.00 o 
   7   3   2       16.49        6.38      7.87 o 
   8   3   2       56.08       56.51     13.95 o 
   9   3   2       22.81       29.71     28.15 o 
  10   3   2        3.68       17.94     16.44 o 
  11   3   2       24.15       19.43     17.44 o 
  12   3   2        7.05       31.39     23.42 o 
 -15   4   2        0.18      -24.41     21.42 o 
 -14   4   2        2.13       11.46     20.92 o 
 -13   4   2        0.31       -7.97     15.94 o 
 -12   4   2        1.79      -19.43     12.95 o 
 -11   4   2       30.28       -1.49     15.94 o 
 -10   4   2       41.30       41.19     12.27 o 
  -9   4   2       64.93       85.83     13.53 o 
  -8   4   2       19.78       21.27     10.96 o 
  -7   4   2     1415.68     1468.25     61.92 o 
  -6   4   2     1243.36     1233.99     51.93 o 
  -5   4   2      528.99      531.57     24.59 o 
  -4   4   2        0.26        2.41      3.19 o 
  -3   4   2     1196.45     1124.20     46.08 o 
  -2   4   2        3.35        6.92      4.75 o 
  -1   4   2     6273.52     6116.70    294.14 o 
   0   4   2      784.05      802.39     33.48 o 
   1   4   2     1898.29     1828.63     73.35 o 
   2   4   2      263.16      279.33     20.12 o 
   3   4   2      133.78      126.63     14.23 o 
   4   4   2      764.19      736.17     35.03 o 
   5   4   2      128.00      113.22     16.69 o 
   6   4   2       31.34       54.92     36.62 o 
   7   4   2       54.39       40.13     15.20 o 
   8   4   2        0.47       -4.35      8.66 o 
   9   4   2       10.82      -12.64      9.93 o 
  10   4   2       35.02       27.06     14.62 o 
  11   4   2       30.61       50.32     22.42 o 
  12   4   2        8.06       15.44     21.42 o 
 -15   5   2        3.15      -17.44     22.42 o 
 -14   5   2        0.05       19.43     24.41 o 
 -13   5   2        5.21       -1.00     18.43 o 
 -12   5   2       59.03       41.35     21.42 o 
 -11   5   2        6.30      -14.20      9.47 o 
 -10   5   2      250.39      232.79     23.06 o 
  -9   5   2       71.53       53.33     11.63 o 
  -8   5   2       24.36       34.88      6.93 o 
  -7   5   2      587.39      664.01     31.13 o 
  -6   5   2      455.09      458.70     22.66 o 
  -5   5   2      985.53      932.69     48.04 o 
  -4   5   2      132.93      145.41      9.77 o 
  -3   5   2     1689.16     1680.22     68.01 o 
  -2   5   2     1511.32     1491.91     76.62 o 
  -1   5   2      368.25      377.85     24.16 o 
   0   5   2      285.57      321.98     16.01 o 
   1   5   2      201.77      163.49     15.87 o 
   2   5   2       67.05       56.76     10.11 o 
   3   5   2      125.31      114.36      9.35 o 
   4   5   2      475.11      476.24     41.85 o 
   5   5   2        3.14       -0.18      6.31 o 
   6   5   2      158.45      188.24     34.87 o 
   7   5   2      171.27      153.99     19.14 o 
   8   5   2      170.64      195.58     23.02 o 
   9   5   2        2.82       29.30     12.50 o 
  10   5   2       51.98       59.78     22.92 o 
  11   5   2        1.95       -5.98     17.44 o 
  12   5   2        0.04       14.45     21.42 o 
 -15   6   2        0.30       -5.98     24.41 o 
 -14   6   2       10.55       26.90     26.90 o 
 -13   6   2       10.69       14.45     20.43 o 
 -12   6   2       12.23      -16.94     16.44 o 
 -11   6   2        1.35       11.04     11.26 o 
 -10   6   2        1.58      -10.16      9.08 o 
  -9   6   2       44.84       40.11     11.63 o 
  -8   6   2        1.48        8.44      8.72 o 
  -7   6   2      353.69      335.85     19.03 o 
  -6   6   2       97.07       93.77      9.84 o 
  -5   6   2      761.84      726.93     32.63 o 
  -4   6   2      203.57      206.24     12.38 o 
  -3   6   2     1260.66     1226.23     50.98 o 
  -2   6   2        0.64       11.10      5.74 o 
  -1   6   2      710.17      704.47     39.80 o 
   0   6   2     1800.32     1811.70     73.45 o 
   1   6   2      212.62      195.44     21.22 o 
   2   6   2        1.03        2.42      9.88 o 
   3   6   2        0.34        7.40      4.95 o 
   4   6   2       27.82       29.47      8.47 o 
   5   6   2       38.79       52.79     11.70 o 
   6   6   2       16.27       26.16     12.50 o 
   7   6   2       89.61       74.15     15.67 o 
   8   6   2       54.22       62.80     15.44 o 
   9   6   2        9.83       22.03     13.33 o 
  10   6   2        2.16       -1.56     13.75 o 
  11   6   2        1.17       20.43     19.43 o 
 -14   7   2        0.61      -15.94     22.92 o 
 -13   7   2        0.27       -3.49     18.43 o 
 -12   7   2        4.77       -7.26     11.45 o 
 -11   7   2        0.19       -2.39     13.45 o 
 -10   7   2       36.77       54.65     14.04 o 
  -9   7   2        0.08        8.12      8.94 o 
  -8   7   2      239.09      246.10     50.07 o 
  -7   7   2       12.19       15.43      5.65 o 
  -6   7   2      842.03      807.19     38.42 o 
  -5   7   2       49.35       38.05      7.21 o 
  -4   7   2       18.66       18.91      5.28 o 
  -3   7   2       17.20       15.71      7.06 o 
  -2   7   2     4596.34     4346.28    213.30 o 
  -1   7   2       49.66       50.32      9.70 o 
   0   7   2        6.56        4.85      3.78 o 
   1   7   2        1.09        8.10      4.43 o 
   2   7   2       86.36       74.21     12.92 o 
   3   7   2      153.45      137.00     14.82 o 
   4   7   2      372.25      327.11     25.61 o 
   5   7   2      241.21      250.35     23.09 o 
   6   7   2        2.18       11.98      9.70 o 
   7   7   2      119.18      126.16     18.94 o 
   8   7   2        0.01      -14.03     10.00 o 
   9   7   2        0.18       -0.62     22.67 o 
  10   7   2        0.93       19.72     14.45 o 
  11   7   2        0.03       14.89     16.99 o 
 -12   8   2        0.17        1.99     17.94 o 
 -11   8   2        0.61       -4.98     15.44 o 
 -10   8   2        3.93       -2.49     13.45 o 
  -9   8   2        4.84       20.92     14.45 o 
  -8   8   2        5.39       19.93     15.44 o 
  -7   8   2       52.70       27.40     13.95 o 
  -6   8   2       19.56       14.08      7.57 o 
  -5   8   2      113.22      107.39     14.01 o 
  -4   8   2       29.88       16.19      8.01 o 
  -3   8   2      148.79      135.27     15.84 o 
  -2   8   2     4596.59     4529.24    223.16 o 
  -1   8   2      835.85      822.13     47.52 o 
   0   8   2        2.43        2.38      6.22 o 
   1   8   2      120.40      135.55     15.53 o 
   2   8   2        5.13        1.08      6.58 o 
   3   8   2      122.75      165.40     28.90 o 
   4   8   2       41.72       14.45     15.94 o 
   5   8   2       11.40       -3.99     14.95 o 
   6   8   2        3.65       -0.50     15.94 o 
   7   8   2        0.98       -4.98     18.43 o 
   8   8   2       12.19       27.90     20.92 o 
   9   8   2        0.57      -14.95     18.43 o 
  10   8   2        0.00      -27.90     22.92 o 
 -13   9   2        1.02       -2.99     20.43 o 
 -12   9   2       15.74        4.48     18.93 o 
 -11   9   2        0.29        4.48     16.44 o 
 -10   9   2       12.35        5.48     14.45 o 
  -9   9   2       17.92        3.49     13.45 o 
  -8   9   2       89.95      107.61     25.41 o 
  -7   9   2        2.04        5.48     11.96 o 
  -6   9   2       22.50       13.92      8.73 o 
  -5   9   2       19.96        7.35      7.42 o 
  -4   9   2       49.58       49.40     17.69 o 
  -3   9   2       51.87       51.05     16.44 o 
  -2   9   2        4.44       -4.69     11.71 o 
  -1   9   2       96.92       66.26     30.39 o 
   0   9   2        1.09        8.04      7.37 o 
   1   9   2       18.01       18.56      9.14 o 
   2   9   2      103.24       95.65     23.91 o 
   3   9   2      509.26      481.76     53.31 o 
   4   9   2       62.13      107.11     26.40 o 
   5   9   2        0.02       -8.97     16.44 o 
   6   9   2        0.41      -20.92     15.44 o 
   7   9   2        6.00      -18.43     17.44 o 
   8   9   2        1.28      -15.44     19.93 o 
   9   9   2        0.06        1.99     23.91 o 
 -13  10   2        1.24        1.00     20.92 o 
 -12  10   2        3.02       -1.49     17.44 o 
 -11  10   2        0.24       24.91     19.43 o 
 -10  10   2        1.71        6.48     15.94 o 
  -9  10   2       31.94       36.37     18.43 o 
  -8  10   2       55.68      107.11     26.90 o 
  -7  10   2       63.96       39.36     18.43 o 
  -6  10   2       88.95      102.57     16.19 o 
  -5  10   2        0.14        6.70      9.09 o 
  -4  10   2       59.22       43.57     14.45 o 
  -3  10   2      127.23      149.04     22.17 o 
  -2  10   2      115.05      137.75     17.44 o 
  -1  10   2      399.71      378.78     68.25 o 
   0  10   2      167.70      162.02     23.66 o 
   1  10   2       14.41       21.66     15.20 o 
   2  10   2        0.25      -10.46     11.96 o 
   3  10   2       51.64       74.73     22.42 o 
   4  10   2       71.23      109.60     28.90 o 
   5  10   2        2.85       14.95     21.42 o 
   6  10   2        0.01       45.83     25.91 o 
   7  10   2        0.64       18.93     22.92 o 
   8  10   2        4.91       12.95     25.41 o 
 -13  11   2        7.23       19.93     24.91 o 
 -12  11   2        3.12      -10.96     19.43 o 
 -11  11   2        0.00       -5.48     17.94 o 
 -10  11   2       13.96       23.91     18.43 o 
  -9  11   2        4.67       18.43     14.95 o 
  -8  11   2        0.00       13.45     15.44 o 
  -7  11   2      172.51       66.26     21.92 o 
  -6  11   2        0.86       10.96     17.44 o 
  -5  11   2      230.52      202.64     45.09 o 
  -4  11   2        1.66        5.11     10.00 o 
  -3  11   2      422.78      413.91     32.39 o 
  -2  11   2       57.36       19.00     11.09 o 
  -1  11   2        4.07      -11.86      8.43 o 
   0  11   2        5.97        7.33     10.71 o 
   1  11   2        0.30      -17.19     11.46 o 
   2  11   2       81.69       89.18     25.91 o 
   3  11   2       13.41        1.99     16.94 o 
   4  11   2        2.08       11.96     17.44 o 
   5  11   2        0.02       -8.97     17.94 o 
   6  11   2        1.01        8.97     21.92 o 
   7  11   2        0.25       21.92     26.90 o 
   8  11   2        3.96       27.40     29.39 o 
 -12  12   2        3.31      -16.94     22.42 o 
 -11  12   2       11.71        4.98     19.93 o 
 -10  12   2        1.27        1.99     17.94 o 
  -9  12   2        0.73        8.97     15.94 o 
  -8  12   2        7.10        8.97     16.44 o 
  -7  12   2        0.00       -2.49     16.94 o 
  -6  12   2       22.10        6.48     15.94 o 
  -5  12   2        3.60        1.65     13.70 o 
  -4  12   2       20.05       32.34     12.79 o 
  -3  12   2      212.56      201.69     23.25 o 
  -2  12   2      140.57      137.50     20.96 o 
  -1  12   2       77.16       97.67     35.62 o 
   0  12   2        0.03      -11.12     20.92 o 
   1  12   2       24.80       33.38     17.94 o 
   2  12   2        3.64        6.97     16.94 o 
   3  12   2       16.72       23.91     18.93 o 
   4  12   2       10.11        5.48     18.93 o 
   5  12   2        1.38       -3.49     22.92 o 
   6  12   2        4.63        7.97     25.41 o 
   7  12   2        5.94        0.50     27.40 o 
 -11  13   2       13.35       27.90     24.91 o 
 -10  13   2       13.83       16.94     22.42 o 
  -9  13   2        1.97      -10.46     16.44 o 
  -8  13   2        1.74       -8.47     18.43 o 
  -7  13   2        2.27        1.99     16.94 o 
  -6  13   2       15.84      -21.92     17.44 o 
  -5  13   2       17.91       -1.00     16.44 o 
  -4  13   2      240.40      229.09     25.95 o 
  -3  13   2       40.88       51.24     24.66 o 
  -2  13   2      132.26      147.76     22.32 o 
  -1  13   2        1.88       -2.71     16.19 o 
   0  13   2        0.01       -6.97     15.94 o 
   1  13   2        1.73        2.49     17.94 o 
   2  13   2        5.63        0.00     16.44 o 
   3  13   2        0.27       21.92     20.43 o 
   4  13   2        6.95       38.86     24.41 o 
   5  13   2        0.34       16.94     25.41 o 
 -10  14   2        0.94      -13.95     18.43 o 
  -9  14   2        0.26       -1.49     19.93 o 
  -8  14   2       18.08        8.97     23.91 o 
  -7  14   2        0.06       18.93     23.91 o 
  -6  14   2        0.23        1.00     20.43 o 
  -5  14   2        8.27        6.97     19.93 o 
  -4  14   2        0.16        0.32     13.09 o 
  -3  14   2       66.84       94.58     20.04 o 
  -2  14   2       17.98        9.45     13.68 o 
  -1  14   2        1.50       19.43     19.93 o 
   0  14   2        2.65        0.00     16.44 o 
   1  14   2        0.00       14.45     20.43 o 
   2  14   2       38.66       26.90     22.42 o 
   3  14   2        6.67       15.44     22.42 o 
   4  14   2        6.29      -22.42     22.92 o 
  -9  15   2        3.14        8.47     21.42 o 
  -8  15   2        3.29      -17.44     22.92 o 
  -7  15   2        1.03       10.96     23.91 o 
  -6  15   2        4.42       49.32     27.40 o 
  -5  15   2        0.00       -2.49     19.43 o 
  -4  15   2       34.37        8.47     24.41 o 
  -3  15   2        1.27       13.11     15.08 o 
  -2  15   2       22.82      -11.00     14.60 o 
  -1  15   2       13.41        5.48     21.42 o 
   0  15   2       25.19       27.40     22.92 o 
   1  15   2       31.94       56.30     27.40 o 
   2  15   2        0.01       15.94     24.91 o 
  -7  16   2        0.94      -20.43     22.42 o 
  -6  16   2        9.59       13.45     26.90 o 
  -5  16   2        0.13        0.00     22.92 o 
  -4  16   2        9.38        1.00     22.42 o 
  -3  16   2       24.52       -2.49     25.41 o 
  -2  16   2        0.53       13.95     23.91 o 
  -1  16   2       12.23       17.44     22.42 o 
   0  16   2        0.93      -13.45     22.92 o 
  -2 -17   3        0.01        0.00     24.91 o 
  -1 -17   3        1.21      -23.91     20.92 o 
   2 -17   3        0.01       36.87     28.90 o 
   3 -17   3        1.09      -13.45     22.42 o 
   4 -17   3        1.40      -29.89     19.93 o 
   5 -17   3        0.00      -25.91     23.42 o 
   6 -17   3        0.02      -21.92     22.92 o 
  -4 -16   3        3.05      -14.45     21.42 o 
  -3 -16   3        0.57       12.95     24.41 o 
  -2 -16   3        0.70       40.85     23.91 o 
  -1 -16   3        5.90        8.47     22.92 o 
   0 -16   3       42.29       -6.97     19.43 o 
   1 -16   3        0.35       -5.98     21.42 o 
   2 -16   3        1.54       -1.00     21.92 o 
   3 -16   3        1.04      -13.95     18.93 o 
   4 -16   3       14.47       -4.48     20.92 o 
   5 -16   3       18.70       25.91     22.42 o 
   6 -16   3       25.99        4.48     20.92 o 
   7 -16   3       26.35       23.91     28.40 o 
   8 -16   3        0.43      -27.65     18.43 o 
  -6 -15   3        9.26       -3.99     22.92 o 
  -5 -15   3        0.08       -6.48     24.41 o 
  -4 -15   3        6.56       11.96     23.42 o 
  -3 -15   3        0.74       19.93     22.42 o 
  -2 -15   3        4.58        9.96     21.92 o 
  -1 -15   3        2.47       20.43     20.92 o 
   0 -15   3       14.29       12.46     18.93 o 
   1 -15   3        2.52       11.96     20.43 o 
   2 -15   3        9.83       22.92     21.42 o 
   3 -15   3        0.15      -15.94     18.93 o 
   4 -15   3        1.07       -1.99     18.93 o 
   5 -15   3        2.16       14.45     18.93 o 
   6 -15   3        5.38       11.46     20.43 o 
   7 -15   3        0.80        8.47     23.91 o 
   8 -15   3        1.37       32.88     23.42 o 
   9 -15   3        6.29       -2.99     19.93 o 
  -7 -14   3        5.35      -28.90     21.42 o 
  -6 -14   3        0.72      -20.92     17.44 o 
  -5 -14   3        2.87       24.91     20.92 o 
  -4 -14   3       10.17       32.88     24.41 o 
  -3 -14   3       32.22        3.99     20.92 o 
  -2 -14   3        4.03      -17.44     14.95 o 
  -1 -14   3        6.00       33.88     18.93 o 
   0 -14   3        9.68        2.03     11.23 o 
   1 -14   3       11.94        4.92     13.70 o 
   2 -14   3        1.22       -9.96     15.94 o 
   3 -14   3        0.06        1.00     14.95 o 
   4 -14   3       66.55       46.33     23.42 o 
   5 -14   3       49.03       54.80     22.92 o 
   6 -14   3        8.06       -2.49     16.44 o 
   7 -14   3        5.55        9.96     19.43 o 
   8 -14   3        1.52       18.93     20.43 o 
   9 -14   3        1.57      -10.46     15.94 o 
  10 -14   3       11.45        9.96     22.92 o 
  -8 -13   3        0.52        4.48     22.92 o 
  -7 -13   3        5.07       60.28     26.90 o 
  -6 -13   3        9.45        6.97     18.93 o 
  -5 -13   3        2.43       10.96     16.94 o 
  -4 -13   3        0.01       23.91     19.93 o 
  -3 -13   3        8.85      -15.94     15.44 o 
  -2 -13   3        8.53       29.89     19.93 o 
  -1 -13   3        3.89       12.95     15.44 o 
   0 -13   3        2.83        9.60     10.20 o 
   1 -13   3        1.06       -6.06      9.14 o 
   2 -13   3        3.03       -1.00     15.44 o 
   3 -13   3       11.68       31.39     19.93 o 
   4 -13   3       20.07       19.93     16.94 o 
   5 -13   3        0.09        1.99     16.44 o 
   6 -13   3       16.60      -22.42     14.95 o 
   7 -13   3       18.00      -15.44     13.95 o 
   8 -13   3        3.56       13.45     17.44 o 
   9 -13   3        7.96      -13.45     16.94 o 
  10 -13   3        0.02      -11.46     17.44 o 
  11 -13   3       16.87        8.47     22.92 o 
  -9 -12   3        0.81      -23.91     20.92 o 
  -8 -12   3       12.15       11.96     21.92 o 
  -7 -12   3        4.62      -22.42     14.95 o 
  -6 -12   3       20.80      -22.42     14.95 o 
  -5 -12   3       64.96       28.90     17.94 o 
  -4 -12   3        1.63       12.95     17.94 o 
  -3 -12   3      134.47      136.01     29.89 o 
  -2 -12   3        9.89       11.46     14.45 o 
  -1 -12   3      137.98      122.52     17.60 o 
   0 -12   3       54.34       61.78     13.21 o 
   1 -12   3        6.68       13.04      9.92 o 
   2 -12   3        0.46        0.46      8.47 o 
   3 -12   3       63.15       60.78     20.43 o 
   4 -12   3       49.75       39.86     18.93 o 
   5 -12   3        8.66        7.97     15.94 o 
   6 -12   3       51.70       23.91     19.43 o 
   7 -12   3        9.55        6.97     15.44 o 
   8 -12   3        5.13      -11.46     11.96 o 
   9 -12   3        2.95       27.90     19.93 o 
  10 -12   3       77.80       53.81     23.42 o 
  11 -12   3        6.39      -18.43     18.43 o 
  12 -12   3        0.78       -2.99     22.92 o 
 -10 -11   3        7.22       32.38     24.41 o 
  -9 -11   3       14.58       14.95     21.42 o 
  -8 -11   3        6.75        8.47     22.42 o 
  -7 -11   3        4.80       10.69     12.32 o 
  -6 -11   3        1.41        8.10     16.69 o 
  -5 -11   3        1.16        1.54     10.28 o 
  -4 -11   3        3.35       13.91      8.98 o 
  -3 -11   3        7.39       -0.33      8.11 o 
  -2 -11   3       14.48       17.14      6.76 o 
  -1 -11   3       37.75       41.47      8.19 o 
   0 -11   3        0.04        3.83      7.24 o 
   1 -11   3       10.32       13.62      6.62 o 
   2 -11   3        0.93       -0.60      5.76 o 
   3 -11   3       49.30       50.75     23.17 o 
   4 -11   3       18.07       12.35      8.47 o 
   5 -11   3        4.24        0.14      8.37 o 
   6 -11   3       65.27       35.77     12.46 o 
   7 -11   3      135.52      122.42     18.07 o 
   8 -11   3       60.50       74.91     16.00 o 
   9 -11   3       17.86        2.51     14.70 o 
  10 -11   3        6.75       27.01     15.20 o 
  11 -11   3        0.39        7.97     16.44 o 
  12 -11   3        0.14       49.32     26.90 o 
 -11 -10   3        0.01      -15.00     15.43 o 
 -10 -10   3        4.79       14.95     15.65 o 
  -9 -10   3       42.01        6.30     31.14 o 
  -8 -10   3       39.27       21.55     13.26 o 
  -7 -10   3        1.85       13.66     12.43 o 
  -6 -10   3       16.14       26.59     11.37 o 
  -5 -10   3        3.66       -3.89      8.29 o 
  -4 -10   3       18.00       11.68     11.71 o 
  -3 -10   3       29.75       31.59     11.46 o 
  -2 -10   3      132.23      177.17     14.19 o 
  -1 -10   3      224.52      258.34     59.83 o 
   0 -10   3      112.13       99.94     24.61 o 
   1 -10   3       13.69        8.66      8.03 o 
   2 -10   3      115.72      105.81     17.69 o 
   3 -10   3       33.75       27.15      7.75 o 
   4 -10   3       91.45       83.20     16.44 o 
   5 -10   3       33.88       33.03     15.20 o 
   6 -10   3       19.36       36.05     10.99 o 
   7 -10   3       14.05       13.30      9.08 o 
   8 -10   3        3.06       -2.24     12.21 o 
   9 -10   3       50.59       66.28     32.38 o 
  10 -10   3       40.21       25.16     19.43 o 
  11 -10   3        4.90       15.10     13.62 o 
  12 -10   3        0.62       11.49     14.60 o 
  13 -10   3       12.01        6.48     23.42 o 
 -11  -9   3        1.13       11.10     15.32 o 
 -10  -9   3        0.10       14.39     14.19 o 
  -9  -9   3        1.21        0.84     11.12 o 
  -8  -9   3        8.21       14.18     11.49 o 
  -7  -9   3       77.80      107.63     18.02 o 
  -6  -9   3      261.02      242.50     24.03 o 
  -5  -9   3       69.55       85.95     23.66 o 
  -4  -9   3       10.38       12.49      8.01 o 
  -3  -9   3        2.79       -2.50      4.75 o 
  -2  -9   3        3.02       -0.38      5.01 o 
  -1  -9   3        6.05       -0.11      5.38 o 
   0  -9   3       95.58      107.64     12.21 o 
   1  -9   3      105.11      133.20     12.02 o 
   2  -9   3       38.17       33.49      6.34 o 
   3  -9   3       66.83       75.92      8.54 o 
   4  -9   3      238.15      262.85     21.18 o 
   5  -9   3       41.32       32.38     12.46 o 
   6  -9   3      230.01      272.02     30.39 o 
   7  -9   3      164.91      134.53     25.16 o 
   8  -9   3       55.50       31.59     11.45 o 
   9  -9   3       73.61       92.78     21.42 o 
  10  -9   3       11.47        2.19     12.46 o 
  11  -9   3       98.70       93.66     19.34 o 
  12  -9   3        4.60        8.47     20.43 o 
  13  -9   3        1.26       -2.49     21.92 o 
 -12  -8   3        1.06       38.36     24.91 o 
 -11  -8   3        0.98        1.44     13.40 o 
 -10  -8   3        1.88      -16.11     10.74 o 
  -9  -8   3       29.43       44.93     14.24 o 
  -8  -8   3       26.00       36.00     12.83 o 
  -7  -8   3      182.72      189.69     22.25 o 
  -6  -8   3      368.06      334.96     40.11 o 
  -5  -8   3        6.92        8.55      8.37 o 
  -4  -8   3      161.01      177.73     17.83 o 
  -3  -8   3        0.46        7.95      5.51 o 
  -2  -8   3        4.24        3.65      5.87 o 
  -1  -8   3       27.91       36.25      6.36 o 
   0  -8   3      358.46      387.25     20.51 o 
   1  -8   3      641.23      710.33     32.37 o 
   2  -8   3       97.84      101.98      9.34 o 
   3  -8   3      191.41      219.38     19.53 o 
   4  -8   3        1.94        4.94      5.80 o 
   5  -8   3       76.00       49.86      9.93 o 
   6  -8   3        2.06        0.73     10.46 o 
   7  -8   3        9.91       11.46     11.46 o 
   8  -8   3        0.02       -0.90      9.14 o 
   9  -8   3      600.34      665.58     45.18 o 
  10  -8   3       43.08       41.76     14.94 o 
  11  -8   3        1.77      -12.57     18.18 o 
  12  -8   3        0.14        4.98     17.94 o 
  13  -8   3        0.44       19.43     20.43 o 
 -12  -7   3        7.54       14.00     13.33 o 
 -11  -7   3        2.90      -13.07     16.19 o 
 -10  -7   3        8.12       15.44     12.16 o 
  -9  -7   3        1.97       -7.22      9.21 o 
  -8  -7   3        0.41       -2.45      9.45 o 
  -7  -7   3      124.68      121.39     25.91 o 
  -6  -7   3       42.91       66.79     13.18 o 
  -5  -7   3       88.52      102.94     14.24 o 
  -4  -7   3      831.88      825.46     36.98 o 
  -3  -7   3      155.09      129.72     28.90 o 
  -2  -7   3       68.09       69.78      7.81 o 
  -1  -7   3       32.92       23.45      5.04 o 
   0  -7   3      459.18      445.83     21.56 o 
   1  -7   3       73.32       81.59      7.84 o 
   2  -7   3       70.11       82.67     15.02 o 
   3  -7   3        2.01        3.58      4.60 o 
   4  -7   3      504.85      501.69     30.75 o 
   5  -7   3      511.42      469.63     30.70 o 
   6  -7   3       49.63       40.88     10.04 o 
   7  -7   3       38.14       51.28     10.64 o 
   8  -7   3        0.66        4.98     14.95 o 
   9  -7   3      397.08      414.40     32.93 o 
  10  -7   3       15.82       17.96     13.70 o 
  11  -7   3        3.12       14.45     16.94 o 
  12  -7   3        0.36       -4.98     19.93 o 
  13  -7   3        3.21       14.95     23.42 o 
 -13  -6   3        1.52       -2.73     14.04 o 
 -12  -6   3        0.54       13.72     13.68 o 
 -11  -6   3        2.43       25.41     19.43 o 
 -10  -6   3      110.92       89.33     26.65 o 
  -9  -6   3        0.17        0.64      9.64 o 
  -8  -6   3       27.48       33.69     11.06 o 
  -7  -6   3       20.06       43.77     20.43 o 
  -6  -6   3       14.07        4.96      6.67 o 
  -5  -6   3      243.61      242.12     20.59 o 
  -4  -6   3     1763.76     1830.80     93.28 o 
  -3  -6   3      736.75      816.67     35.88 o 
  -2  -6   3       70.60       74.21      7.24 o 
  -1  -6   3      325.26      348.83     17.53 o 
   0  -6   3       64.87       70.10      6.87 o 
   1  -6   3       40.32       28.05      4.40 o 
   2  -6   3       13.00        9.42      5.18 o 
   3  -6   3        0.73        4.65      3.05 o 
   4  -6   3        4.64        6.03      7.22 o 
   5  -6   3      147.84      125.34     14.09 o 
   6  -6   3       41.61       32.23     19.18 o 
   7  -6   3      161.94      183.47     18.82 o 
   8  -6   3       96.93       97.14     15.60 o 
   9  -6   3       88.62       59.29     20.92 o 
  10  -6   3       19.33       11.80     11.41 o 
  11  -6   3       29.45       13.45     19.93 o 
  12  -6   3       16.63       38.36     22.42 o 
  13  -6   3        0.33       19.93     24.41 o 
 -13  -5   3        0.87        6.48     19.93 o 
 -12  -5   3       13.99       13.57     14.26 o 
 -11  -5   3        1.91       19.45     11.45 o 
 -10  -5   3       63.82       29.39     14.95 o 
  -9  -5   3        3.92       12.38     19.68 o 
  -8  -5   3       39.00       41.81     16.19 o 
  -7  -5   3      149.65      181.68     21.92 o 
  -6  -5   3        0.00       -0.22      7.47 o 
  -5  -5   3       27.98       39.28      9.14 o 
  -4  -5   3     3643.91     3779.54    148.83 o 
  -3  -5   3     1880.17     1920.31     77.51 o 
  -2  -5   3       46.75       62.05      6.28 o 
  -1  -5   3        1.63       -1.15      2.64 o 
   0  -5   3       10.55       12.47      3.50 o 
   1  -5   3     1016.97     1038.93     43.03 o 
   2  -5   3      274.85      308.70     15.20 o 
   3  -5   3      501.99      518.76     29.92 o 
   4  -5   3      233.83      234.92     18.08 o 
   5  -5   3       66.10       64.52      9.79 o 
   6  -5   3        1.76        1.90      6.48 o 
   7  -5   3        0.08        0.50      5.99 o 
   8  -5   3      177.42      198.15     55.30 o 
   9  -5   3       33.30       14.45     16.44 o 
  10  -5   3       94.60       68.25     22.42 o 
  11  -5   3        4.09       28.40     19.43 o 
  12  -5   3        7.31       22.92     21.42 o 
  13  -5   3        6.24       35.37     24.41 o 
 -14  -4   3        0.10      -11.46     17.94 o 
 -13  -4   3       15.58       34.38     21.92 o 
 -12  -4   3       23.15       28.27     14.97 o 
 -11  -4   3       11.13       10.06     10.55 o 
 -10  -4   3        1.49        5.09      9.79 o 
  -9  -4   3       54.40       51.81     17.44 o 
  -8  -4   3      141.97      123.37     41.10 o 
  -7  -4   3      110.69      128.57     17.69 o 
  -6  -4   3      356.24      337.04     45.59 o 
  -5  -4   3        2.87        4.23      5.28 o 
  -4  -4   3      282.22      283.73     14.88 o 
  -3  -4   3      455.62      428.95     19.87 o 
  -2  -4   3      463.23      416.01     19.05 o 
  -1  -4   3     1258.08     1197.43     48.79 o 
   0  -4   3      240.45      200.97     10.61 o 
   1  -4   3      118.56      127.04     22.67 o 
   2  -4   3      295.84      324.12     23.66 o 
   3  -4   3      360.46      361.37     22.02 o 
   4  -4   3       16.22       20.54      6.73 o 
   5  -4   3       31.52       25.45      7.05 o 
   6  -4   3       81.00       66.41     19.68 o 
   7  -4   3        0.18       -7.27      5.96 o 
   8  -4   3      302.24      338.65     26.91 o 
   9  -4   3        1.73       11.96     14.95 o 
  10  -4   3       27.33       11.46     17.44 o 
  11  -4   3        1.46        6.97     17.44 o 
  12  -4   3        6.05       -8.47     18.43 o 
  13  -4   3       10.92      -22.42     19.93 o 
 -14  -3   3        0.73       31.39     24.41 o 
 -13  -3   3        0.06      -14.95     14.45 o 
 -12  -3   3       14.47       29.28     12.57 o 
 -11  -3   3        8.00       -7.94      9.64 o 
 -10  -3   3        1.34        4.06      9.14 o 
  -9  -3   3        1.56        3.08      7.54 o 
  -8  -3   3       67.69       49.15     11.96 o 
  -7  -3   3      170.04      144.98     22.42 o 
  -6  -3   3      362.78      372.01     25.88 o 
  -5  -3   3       38.17       38.01      5.67 o 
  -4  -3   3       66.09       86.29      6.69 o 
  -3  -3   3     1488.08     1464.09     59.32 o 
  -2  -3   3      650.63      617.88     26.35 o 
  -1  -3   3     2090.16     2060.10     98.97 o 
   0  -3   3      125.18      104.39      6.80 o 
   1  -3   3        3.96        2.79      3.45 o 
   2  -3   3      702.18      657.75     34.87 o 
   3  -3   3       62.09       61.12     19.18 o 
   4  -3   3      834.20      867.33     46.14 o 
   5  -3   3       76.55       92.94     11.09 o 
   6  -3   3       85.11       92.15     11.70 o 
   7  -3   3        0.34        8.47      6.34 o 
   8  -3   3     1010.09      998.61     55.96 o 
   9  -3   3        6.31       -8.97     13.45 o 
  10  -3   3       18.80       19.93     16.94 o 
  11  -3   3       13.42       15.44     17.44 o 
  12  -3   3        6.63       -3.99     19.93 o 
  13  -3   3       17.63       37.86     25.91 o 
 -14  -2   3        0.21       -7.97     20.43 o 
 -13  -2   3       35.06       28.90     22.42 o 
 -12  -2   3       21.51       29.89     19.43 o 
 -11  -2   3       20.61        6.78     10.74 o 
 -10  -2   3      188.46      187.74     26.65 o 
  -9  -2   3        1.66        5.96      8.58 o 
  -8  -2   3      124.83      136.43     16.36 o 
  -7  -2   3        6.68        6.23      6.34 o 
  -6  -2   3      350.94      360.73     18.11 o 
  -5  -2   3      230.83      198.35     16.78 o 
  -4  -2   3     1376.94     1338.34     54.31 o 
  -3  -2   3     1808.89     1664.12     66.60 o 
  -2  -2   3      155.69      173.32     13.61 o 
  -1  -2   3       70.47       64.96     12.02 o 
   0  -2   3     1201.68     1146.51     46.01 o 
   1  -2   3     5703.70     5680.10    218.93 o 
   2  -2   3       38.05       39.41      5.99 o 
   3  -2   3     1026.48      981.94     40.44 o 
   4  -2   3       62.49       59.23     13.84 o 
   5  -2   3       90.30      101.26      8.32 o 
   6  -2   3      134.07      152.95     11.13 o 
   7  -2   3       22.15       15.89     11.46 o 
   8  -2   3      535.17      521.12     51.31 o 
   9  -2   3       77.77       41.35     16.94 o 
  10  -2   3        3.82        1.00     12.95 o 
  11  -2   3        0.17       14.45     17.94 o 
  12  -2   3        0.51      -17.44     16.44 o 
  13  -2   3       11.08        3.99     22.42 o 
 -14  -1   3       17.26       14.45     23.42 o 
 -13  -1   3       23.99       23.42     21.42 o 
 -12  -1   3       10.16        6.48     14.95 o 
 -11  -1   3       13.77        1.42     11.26 o 
 -10  -1   3      110.05      137.87     19.68 o 
  -9  -1   3       18.31        8.61     21.67 o 
  -8  -1   3       24.56       11.90     10.71 o 
  -7  -1   3       38.06       22.87      5.22 o 
  -6  -1   3      397.44      435.64     21.00 o 
  -5  -1   3      328.31      315.10     16.16 o 
  -4  -1   3      428.20      380.39     17.80 o 
  -3  -1   3       18.18       23.83      3.88 o 
  -2  -1   3        8.43        9.00      5.16 o 
  -1  -1   3      739.54      752.67     30.76 o 
   0  -1   3      463.57      445.97     18.98 o 
   1  -1   3     2317.32     1980.87     96.17 o 
   2  -1   3      240.56      206.19     10.70 o 
   3  -1   3      126.11      134.02     12.10 o 
   4  -1   3       55.88       61.67      6.12 o 
   5  -1   3        0.54        4.25      3.59 o 
   6  -1   3      218.91      235.18     19.13 o 
   7  -1   3      300.30      332.31     20.43 o 
   8  -1   3       58.66       43.84     16.44 o 
   9  -1   3       44.43       38.86     15.94 o 
  10  -1   3        1.37      -12.46     12.46 o 
  11  -1   3       30.99       41.85     19.93 o 
  12  -1   3        0.13       21.92     20.92 o 
  13  -1   3       23.74       11.46     22.92 o 
 -15   0   3        1.12       16.44     26.40 o 
 -14   0   3        2.50        6.48     20.43 o 
 -13   0   3       53.45       61.28     26.40 o 
 -12   0   3        0.21      -10.96     16.94 o 
 -11   0   3        1.81       11.12     11.45 o 
 -10   0   3        0.19       -1.23      9.22 o 
  -9   0   3        4.06        1.85      7.16 o 
  -8   0   3       26.61       15.75     10.52 o 
  -7   0   3       29.30       28.94      5.71 o 
  -6   0   3       60.51       96.84      8.97 o 
  -5   0   3     1942.39     1916.53     76.97 o 
  -4   0   3        9.90       15.18      3.72 o 
  -3   0   3     2003.32     1835.65     72.83 o 
  -2   0   3       49.08       59.72      4.91 o 
  -1   0   3      603.30      571.70     29.18 o 
   0   0   3       20.68       23.82      3.35 o 
   1   0   3     1881.09     1887.74     74.57 o 
   2   0   3      673.27      591.26     25.41 o 
   3   0   3       42.64       38.46      4.87 o 
   4   0   3     3199.79     3171.28    124.91 o 
   5   0   3      727.90      720.37     31.97 o 
   6   0   3       29.66       32.27      5.85 o 
   7   0   3      281.35      256.94     21.21 o 
   8   0   3        0.08        2.80      7.57 o 
   9   0   3      109.58      124.55     27.40 o 
  10   0   3       19.79        9.47     15.94 o 
  11   0   3        0.88       13.45     17.94 o 
  12   0   3        9.63        8.47     20.43 o 
  13   0   3       13.30       41.35     25.41 o 
 -15   1   3        6.26        5.48     21.42 o 
 -14   1   3        0.02       -7.97     18.93 o 
 -13   1   3       14.41       13.95     20.43 o 
 -12   1   3        3.90      -10.46     17.94 o 
 -11   1   3      115.35       51.31     19.93 o 
 -10   1   3       26.97       23.54     10.20 o 
  -9   1   3      132.41      130.46     12.11 o 
  -8   1   3       25.33       12.18     16.49 o 
  -7   1   3      337.91      339.56     18.58 o 
  -6   1   3     1567.72     1709.35     69.70 o 
  -5   1   3       96.52       90.01      7.72 o 
  -4   1   3      268.72      237.08     12.74 o 
  -3   1   3     4172.81     4029.31    156.59 o 
  -2   1   3     9391.91     9058.77    348.26 o 
  -1   1   3     6253.75     5814.85    224.04 o 
   0   1   3      435.22      428.86     18.84 o 
   1   1   3     1135.07     1077.51     43.87 o 
   2   1   3      146.10      138.75      9.57 o 
   3   1   3      115.84      110.34      9.33 o 
   4   1   3       77.61       73.94      7.40 o 
   5   1   3      456.49      451.99     21.99 o 
   6   1   3       10.69        2.14      5.80 o 
   7   1   3      369.68      408.08     28.71 o 
   8   1   3       79.17       69.94     12.91 o 
   9   1   3       10.55       10.96     13.45 o 
  10   1   3        1.60       -1.00     15.94 o 
  11   1   3       12.89        6.97     17.94 o 
  12   1   3        0.32      -19.93     15.94 o 
  13   1   3        3.89       -5.48     19.93 o 
 -15   2   3       19.63       15.44     27.40 o 
 -14   2   3       20.70       13.95     24.41 o 
 -13   2   3        8.10        1.49     19.93 o 
 -12   2   3        3.41        1.99     15.94 o 
 -11   2   3       31.04       55.80     19.93 o 
 -10   2   3       29.57       21.87      9.68 o 
  -9   2   3       67.64       64.06      8.92 o 
  -8   2   3        0.01        7.46      5.27 o 
  -7   2   3     1412.29     1390.99     58.57 o 
  -6   2   3      566.34      554.75     25.97 o 
  -5   2   3      176.92      201.96     12.15 o 
  -4   2   3     1789.53     1770.85     71.19 o 
  -3   2   3     9027.39     8884.60    342.11 o 
  -2   2   3       35.27       33.77      3.62 o 
  -1   2   3     5902.64     5623.05    270.01 o 
   0   2   3      325.48      324.96     15.21 o 
   1   2   3        4.03        5.83      2.78 o 
   2   2   3      114.35      113.32     11.81 o 
   3   2   3      493.79      475.57     22.09 o 
   4   2   3      204.46      247.35     15.09 o 
   5   2   3       39.32       49.86      6.64 o 
   6   2   3       91.80       78.30     31.64 o 
   7   2   3      443.73      494.40     35.37 o 
   8   2   3        8.08        4.69     13.20 o 
   9   2   3        2.59       -7.44     10.96 o 
  10   2   3        3.12        1.49     13.45 o 
  11   2   3        0.13       33.38     22.42 o 
  12   2   3        1.63      -26.16     17.44 o 
 -15   3   3        0.10      -15.44     22.92 o 
 -14   3   3        2.42        9.96     20.43 o 
 -13   3   3       21.36       27.90     20.92 o 
 -12   3   3       17.72       -1.99     15.44 o 
 -11   3   3       20.82       19.93     15.94 o 
 -10   3   3        4.95       -3.37      8.27 o 
  -9   3   3      119.48      126.86     12.05 o 
  -8   3   3      115.95      137.86     19.53 o 
  -7   3   3     3487.19     3285.41    131.03 o 
  -6   3   3      169.74      163.17     11.65 o 
  -5   3   3     1448.53     1465.05     60.26 o 
  -4   3   3     1642.99     1572.55     63.79 o 
  -3   3   3       96.35      101.35      7.19 o 
  -2   3   3      288.12      301.97     19.20 o 
  -1   3   3       12.22       11.21      4.93 o 
   0   3   3      172.27      148.20      8.76 o 
   1   3   3     2224.49     2038.60     81.33 o 
   2   3   3      293.99      280.90     14.66 o 
   3   3   3        0.25        5.03      3.90 o 
   4   3   3      291.66      275.41     15.46 o 
   5   3   3       27.07       18.26     13.95 o 
   6   3   3       10.59       18.33      7.90 o 
   7   3   3        0.46      -10.05      6.70 o 
   8   3   3       21.61       22.32     11.09 o 
   9   3   3        0.52        2.51     10.77 o 
  10   3   3        0.70      -10.46     15.44 o 
  11   3   3        0.61      -14.45     17.44 o 
  12   3   3       15.93       44.84     24.41 o 
 -15   4   3        1.74       -1.99     26.40 o 
 -14   4   3        1.20       -1.00     20.43 o 
 -13   4   3       24.82       10.96     16.94 o 
 -12   4   3       43.99       41.85     21.92 o 
 -11   4   3       37.63       53.31     20.43 o 
 -10   4   3      154.87      134.91     19.68 o 
  -9   4   3      143.28      150.46     13.33 o 
  -8   4   3      573.61      610.74     29.80 o 
  -7   4   3      894.47      858.72     53.35 o 
  -6   4   3     3255.29     3047.34    121.50 o 
  -5   4   3      865.91      887.75     38.39 o 
  -4   4   3      239.01      263.35     14.22 o 
  -3   4   3      155.80      153.05      8.97 o 
  -2   4   3     1515.72     1650.31     83.84 o 
  -1   4   3       25.03       24.91      6.34 o 
   0   4   3      612.34      551.01     24.56 o 
   1   4   3      923.28      822.83     35.26 o 
   2   4   3      112.37      134.93      9.81 o 
   3   4   3      161.89      156.56     12.13 o 
   4   4   3      455.78      489.33     23.92 o 
   5   4   3       95.34       67.78     19.18 o 
   6   4   3       84.26       99.57     14.89 o 
   7   4   3        4.27        6.07      9.49 o 
   8   4   3        1.71        2.92      9.49 o 
   9   4   3        0.35        4.76     14.95 o 
  10   4   3       15.64       11.96     18.43 o 
  11   4   3        1.42       -6.48     17.44 o 
  12   4   3        1.40       10.96     24.41 o 
 -15   5   3        0.87       -5.98     22.92 o 
 -14   5   3        3.82        8.47     21.42 o 
 -13   5   3        1.99      -22.92     15.94 o 
 -12   5   3        4.36       13.95     16.44 o 
 -11   5   3       24.17       31.57     12.15 o 
 -10   5   3      495.34      567.72     49.32 o 
  -9   5   3       28.46       34.84      9.86 o 
  -8   5   3       11.53        5.13      5.25 o 
  -7   5   3     1359.13     1353.21     57.76 o 
  -6   5   3      122.05      121.20     10.26 o 
  -5   5   3      877.13      783.90     34.62 o 
  -4   5   3      516.21      480.89     22.33 o 
  -3   5   3       40.81       50.32      8.63 o 
  -2   5   3      869.59      830.34     45.79 o 
  -1   5   3      292.58      302.07     21.65 o 
   0   5   3      176.23      186.42     10.98 o 
   1   5   3      348.34      390.94     19.41 o 
   2   5   3      263.00      212.57     13.46 o 
   3   5   3       18.28       32.62      6.12 o 
   4   5   3       26.45       24.25      8.01 o 
   5   5   3        5.72       11.72      7.87 o 
   6   5   3       16.55        7.58      9.34 o 
   7   5   3      189.95      199.34     22.41 o 
   8   5   3       22.64       22.15     12.31 o 
   9   5   3       10.31       27.58     13.53 o 
  10   5   3        0.03      -12.55     13.02 o 
  11   5   3        0.01       50.32     23.91 o 
 -15   6   3        1.91        6.48     24.41 o 
 -14   6   3        2.10       14.95     23.42 o 
 -13   6   3       65.95       81.71     25.41 o 
 -12   6   3        0.39       13.18     12.55 o 
 -11   6   3        6.37       19.12     11.06 o 
 -10   6   3       43.97       30.47     11.61 o 
  -9   6   3        6.17        8.37     13.20 o 
  -8   6   3      224.09      245.38     18.50 o 
  -7   6   3        0.02       -7.43      4.95 o 
  -6   6   3      203.04      193.88     20.30 o 
  -5   6   3        0.06       -3.49      3.73 o 
  -4   6   3        6.96        5.72      3.58 o 
  -3   6   3     1292.51     1292.55     68.52 o 
  -2   6   3     1458.94     1471.69     77.15 o 
  -1   6   3      426.55      429.67     27.80 o 
   0   6   3      277.70      336.14     17.43 o 
   1   6   3      850.52      891.43     38.81 o 
   2   6   3      125.48      137.92     10.87 o 
   3   6   3        0.67        5.37      6.13 o 
   4   6   3       48.90       47.70     13.45 o 
   5   6   3       22.73       29.53     10.29 o 
   6   6   3      122.14      124.54     51.31 o 
   7   6   3      256.67      261.75     26.66 o 
   8   6   3       39.90       41.09     14.36 o 
   9   6   3        1.47       23.38     16.69 o 
  10   6   3        2.18       22.44     15.81 o 
  11   6   3        0.21        2.99     22.92 o 
 -12   7   3        2.24        1.37     15.69 o 
 -11   7   3       41.36       33.35     12.85 o 
 -10   7   3        6.19       31.36     10.55 o 
  -9   7   3       83.79       91.44     14.95 o 
  -8   7   3       64.78       78.73     12.91 o 
  -7   7   3       68.30       45.51     16.69 o 
  -6   7   3       35.19       27.86     16.19 o 
  -5   7   3      350.49      360.96     62.52 o 
  -4   7   3       22.33       14.47      6.94 o 
  -3   7   3        2.30        7.93      7.16 o 
  -2   7   3     2283.83     2242.85    114.66 o 
  -1   7   3       63.74       56.49     10.39 o 
   0   7   3       15.17        1.74      5.99 o 
   1   7   3      132.21      115.91     14.24 o 
   2   7   3        2.65        1.78      5.98 o 
   3   7   3      125.72      152.95     28.90 o 
   4   7   3     1353.33     1272.58     69.49 o 
   5   7   3      226.93      202.36     20.94 o 
   6   7   3        5.93        4.48     10.05 o 
   7   7   3        0.22        0.77     16.44 o 
   8   7   3        1.79        2.78     11.97 o 
   9   7   3        2.61       10.46     21.92 o 
  10   7   3        2.11       22.42     25.41 o 
 -13   8   3        1.24       -5.48     19.93 o 
 -12   8   3        1.93       16.94     17.94 o 
 -11   8   3        0.95      -11.46     13.95 o 
 -10   8   3        2.51       13.45     13.95 o 
  -9   8   3        7.06        2.49     12.95 o 
  -8   8   3      464.36      457.35     50.32 o 
  -7   8   3      252.73      213.59     20.78 o 
  -6   8   3        4.32        3.50      7.02 o 
  -5   8   3        0.04       -2.35      6.58 o 
  -4   8   3       13.96       10.27      7.37 o 
  -3   8   3      282.15      281.49     23.60 o 
  -2   8   3      147.65      134.32     15.84 o 
  -1   8   3      211.42      214.36     20.50 o 
   0   8   3      342.39      375.37     28.08 o 
   1   8   3        0.05        2.63      7.37 o 
   2   8   3      175.19      163.32     17.83 o 
   3   8   3       18.23        1.00     14.45 o 
   4   8   3        5.62       29.89     18.93 o 
   5   8   3        0.11      -20.18     13.45 o 
   6   8   3        3.01       -3.99     17.44 o 
   7   8   3        6.37       -2.99     19.43 o 
   8   8   3        0.25       -2.99     22.42 o 
   9   8   3        2.18       -7.47     23.42 o 
 -13   9   3        1.00       13.45     22.42 o 
 -12   9   3        0.34      -11.46     14.95 o 
 -11   9   3        2.62        3.49     16.94 o 
 -10   9   3       14.54        1.99     15.94 o 
  -9   9   3        0.43        1.00     14.45 o 
  -8   9   3       13.35       12.46     13.45 o 
  -7   9   3      544.61      504.68     53.31 o 
  -6   9   3       14.20       10.36      9.20 o 
  -5   9   3        0.04       11.81     11.21 o 
  -4   9   3      330.63      312.74     25.89 o 
  -3   9   3        1.80        2.49     10.71 o 
  -2   9   3      293.24      305.90     45.34 o 
  -1   9   3      336.61      349.15     28.08 o 
   0   9   3       43.61       36.02     10.53 o 
   1   9   3      137.75      112.54     16.02 o 
   2   9   3        5.36        8.97     13.45 o 
   3   9   3       15.10       18.93     18.43 o 
   4   9   3       33.92       22.42     20.92 o 
   5   9   3        1.44        1.99     16.44 o 
   6   9   3       20.02        5.48     18.93 o 
   7   9   3        0.07       -4.98     20.92 o 
   8   9   3        0.20       -1.49     23.91 o 
   9   9   3        0.30        0.00     25.41 o 
 -13  10   3        5.80       15.44     22.42 o 
 -12  10   3        0.68       -5.48     17.94 o 
 -11  10   3        3.04      -10.46     15.94 o 
 -10  10   3        7.98        3.49     15.44 o 
  -9  10   3        0.08       -0.50     12.95 o 
  -8  10   3        6.09       16.44     14.45 o 
  -7  10   3       21.73       15.44     14.45 o 
  -6  10   3      141.47      130.83     18.37 o 
  -5  10   3      527.31      558.00     94.91 o 
  -4  10   3      445.19      428.32     68.50 o 
  -3  10   3      253.80      268.97     25.36 o 
  -2  10   3       27.94       27.84     11.26 o 
  -1  10   3       21.65       28.37     11.06 o 
   0  10   3        2.16       13.38     10.20 o 
   1  10   3        0.39       -3.99     13.45 o 
   2  10   3      122.01      151.95     30.89 o 
   3  10   3        0.03        2.99     13.95 o 
   4  10   3        9.67       -1.00     15.94 o 
   5  10   3       15.50       -8.97     19.43 o 
   6  10   3        2.16        6.48     23.42 o 
   7  10   3        0.13      -10.46     21.92 o 
   8  10   3        0.24      -19.93     21.42 o 
 -13  11   3        0.40       10.46     23.42 o 
 -12  11   3        0.06       -1.00     18.93 o 
 -11  11   3       24.19       30.39     20.43 o 
 -10  11   3        6.00      -16.94     14.95 o 
  -9  11   3       67.02       34.87     18.43 o 
  -8  11   3        1.35       18.43     14.45 o 
  -7  11   3       23.32       29.39     18.43 o 
  -6  11   3      194.91      173.87     21.35 o 
  -5  11   3       32.09       39.56     12.98 o 
  -4  11   3       30.07       37.42     14.45 o 
  -3  11   3      708.33      733.76     48.26 o 
  -2  11   3       66.43       61.26     14.59 o 
  -1  11   3        0.29        6.72     10.85 o 
   0  11   3       64.15       85.71     21.42 o 
   1  11   3       18.92        0.50     14.45 o 
   2  11   3        6.72        4.48     16.44 o 
   3  11   3        1.48        9.96     17.44 o 
   4  11   3       17.33       18.43     19.43 o 
   5  11   3        3.37        1.00     21.92 o 
   6  11   3        6.65       -6.48     21.92 o 
   7  11   3        0.30       14.95     26.40 o 
 -12  12   3        9.55        5.98     21.92 o 
 -11  12   3        3.77        8.47     21.92 o 
 -10  12   3        0.18        9.47     16.94 o 
  -9  12   3       26.99       32.88     21.42 o 
  -8  12   3        0.83        1.99     15.94 o 
  -7  12   3        3.82       14.95     17.44 o 
  -6  12   3       15.49       39.86     21.42 o 
  -5  12   3       27.79       16.00     18.93 o 
  -4  12   3       11.68       10.56     12.95 o 
  -3  12   3       15.17       31.42     16.69 o 
  -2  12   3      259.03      277.70     28.71 o 
  -1  12   3       23.34       11.50     12.15 o 
   0  12   3       27.13       44.34     21.42 o 
   1  12   3        4.71       26.40     20.43 o 
   2  12   3       10.47       12.95     18.93 o 
   3  12   3        9.77        7.97     17.44 o 
   4  12   3        3.01       18.43     21.42 o 
   5  12   3       16.51        3.99     24.91 o 
   6  12   3        1.27       -3.99     24.91 o 
 -11  13   3        5.22      -19.43     19.43 o 
 -10  13   3       10.63      -23.91     17.44 o 
  -9  13   3       17.52       -8.47     16.94 o 
  -8  13   3        0.35        2.99     20.43 o 
  -7  13   3       17.34       -9.96     15.94 o 
  -6  13   3        0.12        2.99     17.94 o 
  -5  13   3        1.03       -5.37     11.45 o 
  -4  13   3      122.57      100.95     19.27 o 
  -3  13   3        0.70        6.28     12.70 o 
  -2  13   3       79.52       54.00     28.65 o 
  -1  13   3       16.21        8.47     13.15 o 
   0  13   3        1.66      -11.96     14.95 o 
   1  13   3        2.68       -4.98     17.44 o 
   2  13   3       50.56       45.83     22.42 o 
   3  13   3        2.46      -14.45     16.94 o 
   4  13   3        0.00        4.48     21.42 o 
   5  13   3        2.64       16.44     25.41 o 
 -10  14   3        0.17        1.99     21.42 o 
  -9  14   3        4.66       -5.48     23.42 o 
  -8  14   3        7.59        3.49     19.93 o 
  -7  14   3        0.89        6.48     21.42 o 
  -6  14   3        0.64       19.93     22.42 o 
  -5  14   3        0.82      -23.17     15.44 o 
  -4  14   3        0.89        3.37     13.18 o 
  -3  14   3        3.25       12.46     14.80 o 
  -2  14   3       87.10       85.75     20.59 o 
  -1  14   3       17.06        1.00     19.93 o 
   0  14   3       34.39       28.90     21.42 o 
   1  14   3        0.81       -7.97     17.94 o 
   2  14   3        0.00       -1.99     19.93 o 
   3  14   3       12.69       -8.97     24.41 o 
  -9  15   3        4.45        1.00     24.91 o 
  -8  15   3        0.01      -22.42     24.41 o 
  -7  15   3        4.00       -4.48     23.42 o 
  -6  15   3        1.97       14.95     25.91 o 
  -5  15   3        7.58       -7.97     21.42 o 
  -4  15   3       52.43       47.83     25.91 o 
  -3  15   3       43.21       42.61     18.84 o 
  -2  15   3        1.94      -14.95     19.93 o 
  -1  15   3        0.06       -0.50     21.92 o 
   0  15   3        0.35       44.34     26.90 o 
   1  15   3        0.09       23.91     25.41 o 
  -6  16   3        0.30       21.42     27.90 o 
  -5  16   3        1.17       12.46     26.40 o 
  -4  16   3        6.65        8.97     25.91 o 
  -3  16   3        4.99       25.41     24.41 o 
  -2  16   3        8.30       25.41     25.41 o 
   3 -18   4        0.33      -14.45     24.91 o 
  -2 -17   4        0.72       24.41     25.91 o 
  -1 -17   4        3.59       12.95     23.42 o 
   2 -17   4        0.06      -16.44     20.43 o 
   3 -17   4        2.42       23.42     25.91 o 
   4 -17   4        7.60       30.89     26.40 o 
   5 -17   4        0.02       -2.49     21.92 o 
   6 -17   4        0.48        6.48     23.91 o 
  -4 -16   4        5.78       33.38     27.40 o 
  -3 -16   4        4.31       16.44     23.91 o 
  -2 -16   4        1.82      -13.95     19.93 o 
  -1 -16   4        6.48        8.47     20.92 o 
   1 -16   4        1.03        0.00     21.92 o 
   2 -16   4        4.04       34.87     25.91 o 
   3 -16   4        9.85        2.49     21.42 o 
   4 -16   4        3.33       -5.48     20.43 o 
   5 -16   4        0.25        7.97     21.42 o 
   6 -16   4       18.87       47.33     25.91 o 
   7 -16   4       19.29       49.82     28.90 o 
   8 -16   4        5.65        1.49     21.92 o 
  -6 -15   4       42.28        4.48     25.41 o 
  -5 -15   4       11.45       -3.99     20.92 o 
  -4 -15   4        0.01      -17.44     14.95 o 
  -3 -15   4        0.01       16.44     19.43 o 
  -2 -15   4       20.78       29.39     21.92 o 
  -1 -15   4        5.35       15.94     17.94 o 
   0 -15   4        0.17       -2.99     16.94 o 
   1 -15   4       32.35       35.37     22.42 o 
   2 -15   4        0.11      -16.94     14.95 o 
   3 -15   4       12.47       14.45     21.42 o 
   4 -15   4       10.27       25.41     23.42 o 
   5 -15   4        0.03       34.38     22.42 o 
   6 -15   4       29.90       23.91     22.42 o 
   7 -15   4        9.24       18.93     23.91 o 
   8 -15   4        1.53       33.38     21.92 o 
   9 -15   4        0.06       18.93     23.42 o 
  -7 -14   4        0.57       29.89     27.90 o 
  -6 -14   4       12.47       71.74     30.39 o 
  -5 -14   4       20.13       21.92     21.42 o 
  -4 -14   4       17.24       36.87     22.92 o 
  -3 -14   4        1.02       -7.47     15.94 o 
  -2 -14   4        5.42       26.40     20.92 o 
  -1 -14   4        7.45        8.47     17.44 o 
   0 -14   4        5.88       15.84     19.18 o 
   1 -14   4       15.22       -1.49     16.44 o 
   2 -14   4       36.50       55.30     22.92 o 
   3 -14   4       16.57        6.48     17.94 o 
   4 -14   4       56.79       43.84     22.42 o 
   5 -14   4       86.62      147.47     35.37 o 
   6 -14   4        3.56       -3.99     16.94 o 
   7 -14   4       50.94       81.21     30.39 o 
   8 -14   4        0.68       14.95     18.93 o 
   9 -14   4        5.74       46.83     24.41 o 
  10 -14   4        6.91       15.94     20.92 o 
  -8 -13   4       14.97       -3.99     19.93 o 
  -7 -13   4       11.79        5.98     19.43 o 
  -6 -13   4        5.97       12.95     18.43 o 
  -5 -13   4       15.91       -4.48     16.94 o 
  -4 -13   4        2.53       22.92     18.93 o 
  -3 -13   4       55.60        5.48     16.94 o 
  -2 -13   4       31.98       45.83     20.43 o 
  -1 -13   4      139.58      103.82     38.86 o 
   0 -13   4        0.57        4.72     10.90 o 
   1 -13   4        0.07       11.36     10.40 o 
   2 -13   4       11.24      -10.46     16.94 o 
   3 -13   4       20.31        0.00     15.44 o 
   4 -13   4       11.87        3.49     15.94 o 
   5 -13   4       90.48      103.13     27.90 o 
   6 -13   4        0.47      -18.43     14.45 o 
   7 -13   4        8.28       12.46     15.94 o 
   8 -13   4       33.33       19.43     19.43 o 
   9 -13   4        5.39      -10.96     15.94 o 
  10 -13   4        6.30       18.93     22.42 o 
  11 -13   4        2.39        8.47     20.43 o 
  -9 -12   4       18.47       33.38     27.40 o 
  -8 -12   4       23.89       -5.98     21.42 o 
  -7 -12   4       30.14       -7.47     17.44 o 
  -6 -12   4        1.00      -18.68     12.46 o 
  -5 -12   4        3.51       20.43     18.93 o 
  -4 -12   4       90.87      156.44     33.38 o 
  -3 -12   4        7.09       16.44     13.95 o 
  -2 -12   4        4.18       11.96     12.46 o 
  -1 -12   4      293.14      290.64     25.85 o 
   0 -12   4      101.27      129.13     27.15 o 
   1 -12   4        9.43        9.42      9.40 o 
   2 -12   4        1.49      -11.96     12.46 o 
   3 -12   4       49.41       15.44     14.45 o 
   4 -12   4        0.72       14.95     15.94 o 
   5 -12   4       22.62       35.37     19.43 o 
   6 -12   4        3.99       17.44     13.45 o 
   7 -12   4       22.68        7.97     15.94 o 
   8 -12   4       48.63       55.80     22.42 o 
   9 -12   4        6.21        5.48     18.43 o 
  10 -12   4       60.93       47.33     24.91 o 
  11 -12   4        0.87       -4.98     19.43 o 
 -10 -11   4       15.76        6.18     16.94 o 
  -9 -11   4        6.26        2.02     13.91 o 
  -8 -11   4        0.59       -8.53     12.31 o 
  -7 -11   4      116.98      113.39     32.38 o 
  -6 -11   4        0.26       -2.38      9.33 o 
  -5 -11   4       40.99       31.21     11.13 o 
  -4 -11   4       69.09       45.45     11.96 o 
  -3 -11   4       27.16        8.89     14.45 o 
  -2 -11   4        0.00        0.70      5.82 o 
  -1 -11   4        2.90        2.62      8.07 o 
   0 -11   4        3.77        1.07     13.20 o 
   1 -11   4        5.15       -1.59      7.02 o 
   2 -11   4        2.13        8.14      7.22 o 
   3 -11   4      125.14      114.59     19.43 o 
   4 -11   4       27.92       24.41     11.96 o 
   5 -11   4       49.64       67.76     16.44 o 
   6 -11   4       64.05       48.82     15.94 o 
   7 -11   4        6.68        3.41     10.00 o 
   8 -11   4       74.98       42.43     13.53 o 
   9 -11   4        2.65       13.54     11.70 o 
  10 -11   4        2.05        0.13     13.21 o 
  11 -11   4        0.01       10.80     15.32 o 
  12 -11   4       18.34       17.60     17.25 o 
 -11 -10   4        0.48       10.01     15.44 o 
 -10 -10   4       22.22       20.69     16.41 o 
  -9 -10   4       50.76       52.98     16.73 o 
  -8 -10   4        0.37       -7.52     10.41 o 
  -7 -10   4       12.54       24.83     12.47 o 
  -6 -10   4      107.30      143.48     19.53 o 
  -5 -10   4       10.44       -5.11      7.92 o 
  -4 -10   4       34.39       28.79     10.20 o 
  -3 -10   4        4.82        8.30      8.72 o 
  -2 -10   4        4.85        5.55      6.97 o 
  -1 -10   4       51.18       56.21     11.71 o 
   0 -10   4        9.00        5.72      5.42 o 
   1 -10   4        9.54       10.01      6.33 o 
   2 -10   4       19.93       16.33      5.94 o 
   3 -10   4       71.52      103.86     14.01 o 
   4 -10   4      262.86      291.83     68.75 o 
   5 -10   4        0.07       -5.98      7.17 o 
   6 -10   4       20.12       29.39     12.95 o 
   7 -10   4        0.74       -1.00     14.45 o 
   8 -10   4       37.95       22.32     11.80 o 
   9 -10   4       25.02        4.35     10.71 o 
  10 -10   4       95.11      125.08     31.39 o 
  11 -10   4        0.23       11.58     15.20 o 
  12 -10   4       18.77       13.01     16.10 o 
 -12  -9   4        0.57        6.74     15.25 o 
 -11  -9   4        1.30        1.99     19.43 o 
 -10  -9   4        1.07       -2.21     18.93 o 
  -9  -9   4        1.28        9.49     12.21 o 
  -8  -9   4        2.64       -3.87     10.65 o 
  -7  -9   4        5.72        6.86      9.70 o 
  -6  -9   4       59.24       73.96     34.63 o 
  -5  -9   4       19.30       17.35      9.21 o 
  -4  -9   4        0.12        5.69     10.71 o 
  -3  -9   4       27.69       29.00      8.72 o 
  -2  -9   4      186.19      193.43     14.23 o 
  -1  -9   4       48.53       52.37      8.12 o 
   0  -9   4        0.42        0.29      4.32 o 
   1  -9   4      263.65      301.95     23.24 o 
   2  -9   4       95.35       95.09      9.68 o 
   3  -9   4      108.98      110.96     13.62 o 
   4  -9   4      236.16      256.40     21.71 o 
   5  -9   4      125.53      119.70     15.79 o 
   6  -9   4       16.04        6.72      9.29 o 
   7  -9   4        8.58       12.55     10.39 o 
   8  -9   4        3.65       12.46     14.95 o 
   9  -9   4       52.83       33.97     13.40 o 
  10  -9   4        1.18        9.91     12.62 o 
  11  -9   4       10.93        8.22     13.74 o 
  12  -9   4        0.51        2.99     19.43 o 
  13  -9   4        0.04       18.93     24.91 o 
 -12  -8   4        0.11        2.62     20.43 o 
 -11  -8   4        0.02       25.91     19.43 o 
 -10  -8   4       15.04        9.50     22.67 o 
  -9  -8   4        0.62       -4.83      9.68 o 
  -8  -8   4       33.19       25.33     11.70 o 
  -7  -8   4      273.63      258.76     25.65 o 
  -6  -8   4       42.02       49.45     11.48 o 
  -5  -8   4      111.09       85.35     24.16 o 
  -4  -8   4       21.51        5.32     20.92 o 
  -3  -8   4       22.21       26.57     11.47 o 
  -2  -8   4       72.34       79.80      8.83 o 
  -1  -8   4      111.81      116.98     10.43 o 
   0  -8   4        1.19       -4.94      3.29 o 
   1  -8   4       18.50       18.07      5.49 o 
   2  -8   4      123.06      141.41     10.69 o 
   3  -8   4      128.58      153.17     12.50 o 
   4  -8   4        0.54        5.05      6.48 o 
   5  -8   4        0.77       -7.42     10.96 o 
   6  -8   4      100.34      115.99     16.38 o 
   7  -8   4      177.79      195.06     23.17 o 
   8  -8   4       14.34        3.91     18.68 o 
   9  -8   4      439.19      618.27     60.78 o 
  10  -8   4        0.10       11.47     11.77 o 
  11  -8   4        0.25       20.11     14.24 o 
  12  -8   4        5.77       17.44     18.93 o 
  13  -8   4        4.54      -21.42     20.43 o 
 -13  -7   4        0.10       26.51     16.90 o 
 -12  -7   4        1.09       -7.69     11.84 o 
 -11  -7   4       17.90       23.82     13.40 o 
 -10  -7   4       26.87       17.44     14.45 o 
  -9  -7   4       72.90       29.73     49.82 o 
  -8  -7   4        0.56       -3.99      8.81 o 
  -7  -7   4        1.07        0.00      8.26 o 
  -6  -7   4        5.88        3.99      7.17 o 
  -5  -7   4       39.92       45.28     10.20 o 
  -4  -7   4      220.11      226.75     14.69 o 
  -3  -7   4        0.30       -0.16      3.88 o 
  -2  -7   4      232.27      248.92     22.50 o 
  -1  -7   4      201.33      209.91     13.33 o 
   0  -7   4      113.63      123.37     13.58 o 
   1  -7   4        0.04       -4.20      3.43 o 
   2  -7   4      145.48      154.09     11.36 o 
   3  -7   4     2626.50     2787.69    136.60 o 
   4  -7   4      440.97      459.78     29.64 o 
   5  -7   4        1.47        0.55      7.97 o 
   6  -7   4       45.49       66.68     24.41 o 
   7  -7   4       54.47       78.38     14.26 o 
   8  -7   4       99.03      109.96     19.93 o 
   9  -7   4      100.82      134.02     28.90 o 
  10  -7   4        4.04       10.96     12.12 o 
  11  -7   4        1.25      -11.96     15.94 o 
  12  -7   4       20.47        9.96     20.92 o 
  13  -7   4        0.82      -16.94     22.42 o 
 -13  -6   4        0.72       -5.48     20.92 o 
 -12  -6   4        0.09        3.49     13.62 o 
 -11  -6   4        2.55        0.57     13.95 o 
 -10  -6   4       12.38       16.27     19.18 o 
  -9  -6   4        8.78       16.60     10.90 o 
  -8  -6   4        3.65       10.17     11.46 o 
  -7  -6   4        7.63        5.25      7.97 o 
  -6  -6   4       35.89       31.46      9.08 o 
  -5  -6   4      232.29      213.02     19.14 o 
  -4  -6   4      627.19      594.06     27.79 o 
  -3  -6   4      225.80      251.80     14.60 o 
  -2  -6   4      991.12     1056.32     44.76 o 
  -1  -6   4      130.07      134.60      9.77 o 
   0  -6   4       32.05       27.41      8.81 o 
   1  -6   4       87.59       78.97      7.10 o 
   2  -6   4       79.18       82.32     10.14 o 
   3  -6   4      863.42      814.71     54.05 o 
   4  -6   4      107.74      126.48     13.91 o 
   5  -6   4        7.53       16.98      6.86 o 
   6  -6   4       39.64       59.54     10.92 o 
   7  -6   4       92.44       66.64     20.18 o 
   8  -6   4      106.40      133.15     18.14 o 
   9  -6   4        4.93      -12.46     10.22 o 
  10  -6   4        8.75       10.96     16.94 o 
  11  -6   4       10.11      -10.46     16.44 o 
  12  -6   4        9.81       12.46     21.42 o 
  13  -6   4        0.37       17.94     23.42 o 
 -14  -5   4        0.00        3.99     19.43 o 
 -13  -5   4        3.80       -1.98     12.91 o 
 -12  -5   4        0.51        4.65     12.32 o 
 -11  -5   4        2.25        7.00     11.12 o 
 -10  -5   4        0.21        3.65      9.33 o 
  -9  -5   4       18.17       10.55      9.57 o 
  -8  -5   4        0.58       13.95     10.46 o 
  -7  -5   4      110.64      123.55     24.41 o 
  -6  -5   4       16.59       29.19     12.21 o 
  -5  -5   4       14.40       14.32      5.02 o 
  -4  -5   4      620.34      597.25     27.10 o 
  -3  -5   4      783.29      764.07     33.33 o 
  -2  -5   4      236.47      225.13     12.71 o 
  -1  -5   4      141.03      129.66      9.20 o 
   0  -5   4      864.76      846.96     44.37 o 
   1  -5   4      869.38      807.18     34.69 o 
   2  -5   4       57.86       62.28      5.79 o 
   3  -5   4       86.74      121.40     22.92 o 
   4  -5   4       38.75       29.44      7.75 o 
   5  -5   4       23.12       27.45      7.92 o 
   6  -5   4       75.85       69.01     31.39 o 
   7  -5   4       16.56       -6.19      6.67 o 
   8  -5   4      175.65      135.93     17.35 o 
   9  -5   4       46.56       29.58     23.42 o 
  10  -5   4       54.15       75.23     24.41 o 
  11  -5   4        0.50      -17.44     17.44 o 
  12  -5   4        0.12       -4.98     20.92 o 
  13  -5   4        1.34        7.47     22.42 o 
 -14  -4   4        0.41       15.94     23.42 o 
 -13  -4   4        2.35       -1.69     21.67 o 
 -12  -4   4        1.70       13.79     22.67 o 
 -11  -4   4       15.59       29.86     12.62 o 
 -10  -4   4       39.79       26.65     12.33 o 
  -9  -4   4        4.93       -6.87      7.16 o 
  -8  -4   4      115.85      112.70     15.67 o 
  -7  -4   4      558.00      503.17     48.57 o 
  -6  -4   4       15.82       30.89      9.96 o 
  -5  -4   4     1293.61     1295.95     65.13 o 
  -4  -4   4        0.11        6.60      3.43 o 
  -3  -4   4       50.38       49.32      8.72 o 
  -2  -4   4      135.60      161.03     14.70 o 
  -1  -4   4      126.86      127.69     11.19 o 
   0  -4   4      111.07      116.74      8.04 o 
   1  -4   4      484.45      474.97     21.34 o 
   2  -4   4     2363.96     2351.20     93.17 o 
   3  -4   4      185.58      202.97     15.84 o 
   4  -4   4      342.78      351.98     23.78 o 
   5  -4   4      639.55      560.22     33.46 o 
   6  -4   4        1.99        7.52      5.80 o 
   7  -4   4       36.56       34.62      9.70 o 
   8  -4   4      782.58      712.85     44.19 o 
   9  -4   4        0.02        2.49     14.45 o 
  10  -4   4        3.25       -0.50     16.94 o 
  11  -4   4        1.19       -2.49     17.44 o 
  12  -4   4        1.31      -11.96     20.43 o 
  13  -4   4        0.26       -0.50     22.92 o 
 -14  -3   4        0.09       17.94     20.43 o 
 -13  -3   4        0.32       14.95     17.94 o 
 -12  -3   4       16.60       13.70     12.68 o 
 -11  -3   4       56.12       63.63     15.39 o 
 -10  -3   4      113.54      126.63     18.98 o 
  -9  -3   4        6.39        8.68      8.58 o 
  -8  -3   4      139.85      111.73     15.14 o 
  -7  -3   4      983.82     1006.63     55.80 o 
  -6  -3   4      235.09      279.44     15.67 o 
  -5  -3   4      399.95      416.92     19.98 o 
  -4  -3   4       47.98       47.68     10.06 o 
  -3  -3   4      108.96      111.71     10.48 o 
  -2  -3   4      282.85      284.78     15.78 o 
  -1  -3   4     1278.37     1299.04     52.72 o 
   0  -3   4      180.90      199.79     10.90 o 
   1  -3   4      179.88      182.45     10.11 o 
   2  -3   4      389.21      381.90     17.41 o 
   3  -3   4      154.60      159.05     10.07 o 
   4  -3   4      339.45      344.48     16.93 o 
   5  -3   4       57.84       64.93      9.36 o 
   6  -3   4      223.03      216.25     18.23 o 
   7  -3   4      105.06       99.06     14.45 o 
   8  -3   4      963.44     1041.60     58.62 o 
   9  -3   4        9.68       -3.49     15.44 o 
  10  -3   4       13.10        4.98     15.94 o 
  11  -3   4       14.82       22.92     18.93 o 
  12  -3   4        0.19        1.00     21.42 o 
  13  -3   4        1.08       -3.49     23.91 o 
 -14  -2   4        7.22       11.46     21.92 o 
 -13  -2   4        2.45      -15.94     17.44 o 
 -12  -2   4       81.09      111.74     24.91 o 
 -11  -2   4      387.66      409.13     41.85 o 
 -10  -2   4       61.27       39.88     19.43 o 
  -9  -2   4        5.63       26.67     10.50 o 
  -8  -2   4       47.68       62.55     11.26 o 
  -7  -2   4       21.10       20.40     11.38 o 
  -6  -2   4      302.57      313.25     16.92 o 
  -5  -2   4      365.11      373.57     18.22 o 
  -4  -2   4       71.49       80.18      7.52 o 
  -3  -2   4     2873.73     2669.12    105.04 o 
  -2  -2   4     1030.37      936.07     38.72 o 
  -1  -2   4       16.73       16.90      3.59 o 
   0  -2   4      693.66      599.34     44.34 o 
   1  -2   4       30.77       30.76      4.90 o 
   2  -2   4     2135.50     2051.44     81.68 o 
   3  -2   4      224.43      231.63     12.60 o 
   4  -2   4       77.98       77.19      7.11 o 
   5  -2   4      116.47      112.06      9.18 o 
   6  -2   4      205.32      196.08     13.20 o 
   7  -2   4      671.35      634.62     38.12 o 
   8  -2   4       54.05       39.36     15.44 o 
   9  -2   4       95.09       30.39     16.94 o 
  10  -2   4        1.63      -15.44     10.96 o 
  11  -2   4        1.04      -20.18     13.45 o 
  12  -2   4        5.89       -6.97     16.94 o 
  13  -2   4       28.94       43.84     24.41 o 
 -15  -1   4        6.57        2.49     21.92 o 
 -14  -1   4        2.66       14.45     20.43 o 
 -13  -1   4       17.14       61.78     26.40 o 
 -12  -1   4       12.22       19.93     19.43 o 
 -11  -1   4       25.39       12.56     10.20 o 
 -10  -1   4       34.01       26.58     11.71 o 
  -9  -1   4        0.12       -0.23      7.87 o 
  -8  -1   4      231.51      257.44     25.91 o 
  -7  -1   4       54.16       49.24      7.15 o 
  -6  -1   4      150.85      145.10     10.62 o 
  -5  -1   4      958.03      916.96     39.07 o 
  -4  -1   4      918.35      884.99     37.57 o 
  -3  -1   4      247.48      230.87     12.43 o 
  -2  -1   4      180.68      172.84      9.95 o 
  -1  -1   4      173.60      177.76     10.19 o 
   0  -1   4      904.12      911.40     37.57 o 
   1  -1   4       52.56       63.98     12.73 o 
   2  -1   4      180.75      163.31      9.95 o 
   3  -1   4        3.23        5.00      3.43 o 
   4  -1   4      190.65      190.24     12.00 o 
   5  -1   4       27.38       28.70      5.83 o 
   6  -1   4       27.83       25.67      6.07 o 
   7  -1   4      135.13      142.66     28.65 o 
   8  -1   4        2.13       -4.48     10.46 o 
   9  -1   4       87.87       58.29     18.43 o 
  10  -1   4       83.58      150.96     31.39 o 
  11  -1   4        1.16        4.98     17.44 o 
  12  -1   4        8.85        7.47     17.94 o 
  13  -1   4       18.29      -18.43     19.93 o 
 -15   0   4        0.80       27.90     24.41 o 
 -14   0   4       34.12       21.92     22.92 o 
 -13   0   4       16.13       39.86     23.42 o 
 -12   0   4        5.73      -14.95     13.95 o 
 -11   0   4        5.53       14.02     10.65 o 
 -10   0   4        3.50        4.82      8.72 o 
  -9   0   4       22.97        7.11      7.30 o 
  -8   0   4       20.45       19.69      5.82 o 
  -7   0   4        0.02       -0.05      4.03 o 
  -6   0   4      124.68      131.78     10.08 o 
  -5   0   4        0.93       -1.28      3.71 o 
  -4   0   4      560.56      510.26     23.18 o 
  -3   0   4      713.74      689.52     29.41 o 
  -2   0   4     3042.90     2718.78    130.06 o 
  -1   0   4     2447.45     2352.67     92.47 o 
   0   0   4      103.88      111.66     11.99 o 
   1   0   4     1492.58     1334.75     53.96 o 
   2   0   4        8.02       12.68      3.50 o 
   3   0   4     2607.26     2552.31    101.61 o 
   4   0   4     2520.14     2813.34    112.16 o 
   5   0   4       37.72       42.01      6.66 o 
   6   0   4       88.00       93.01     15.47 o 
   7   0   4      558.79      454.44     30.43 o 
   8   0   4        1.94       10.46     11.96 o 
   9   0   4       46.64       59.78     20.43 o 
  10   0   4        0.94        5.98     14.95 o 
  11   0   4       16.93       16.94     19.43 o 
  12   0   4       12.67        0.00     21.92 o 
 -15   1   4       12.25       23.91     26.90 o 
 -14   1   4        0.75        6.97     20.92 o 
 -13   1   4        2.18        9.47     17.94 o 
 -12   1   4       29.63       29.39     20.43 o 
 -11   1   4       46.33       22.85     11.41 o 
 -10   1   4       31.75       36.06     11.06 o 
  -9   1   4        2.37        2.94      5.85 o 
  -8   1   4       96.85       96.17     10.30 o 
  -7   1   4        0.82       -1.12      4.19 o 
  -6   1   4      780.25      744.91     33.26 o 
  -5   1   4      572.84      588.80     26.72 o 
  -4   1   4       83.68       70.05      6.66 o 
  -3   1   4     6392.85     5996.57    232.28 o 
  -2   1   4      257.51      241.81     14.64 o 
  -1   1   4      592.54      588.72     25.34 o 
   0   1   4       55.59       53.54      6.75 o 
   1   1   4      588.67      522.08     23.27 o 
   2   1   4       45.81       55.75      6.11 o 
   3   1   4      223.12      237.99     13.78 o 
   4   1   4      114.97      123.49      9.92 o 
   5   1   4        2.36        3.88      4.38 o 
   6   1   4       62.59       59.39     10.28 o 
   7   1   4      363.29      326.32     25.45 o 
   8   1   4        1.34      -13.45     10.96 o 
   9   1   4       10.54        1.99     14.45 o 
  10   1   4        0.87       -8.47     14.45 o 
  11   1   4        2.89       -2.49     17.94 o 
  12   1   4        1.75       -7.47     17.94 o 
 -15   2   4       17.11        4.98     24.41 o 
 -14   2   4       15.96       18.43     22.42 o 
 -13   2   4       18.40       16.44     21.92 o 
 -12   2   4      135.68      180.35     33.38 o 
 -11   2   4       10.83        8.97     15.44 o 
 -10   2   4        0.53        2.96      7.00 o 
  -9   2   4      121.50      146.27     18.25 o 
  -8   2   4       38.95       44.28      8.10 o 
  -7   2   4      120.54      129.65     13.06 o 
  -6   2   4      272.57      268.40     15.58 o 
  -5   2   4        0.34        0.89      8.01 o 
  -4   2   4      409.37      412.55     19.48 o 
  -3   2   4       81.69       71.62     10.36 o 
  -2   2   4      173.23      187.74     10.25 o 
  -1   2   4       15.98       19.46      5.29 o 
   0   2   4      701.13      782.79     33.07 o 
   1   2   4     2109.46     1977.01     79.13 o 
   2   2   4       30.79       36.64      5.53 o 
   3   2   4      118.17      134.25     18.38 o 
   4   2   4      764.80      806.66     35.92 o 
   5   2   4      389.93      374.50     20.34 o 
   6   2   4      236.22      206.33     19.37 o 
   7   2   4       57.74       52.63     12.31 o 
   8   2   4       24.37       22.92     13.70 o 
   9   2   4        0.21       14.45     13.95 o 
  10   2   4        1.37       -3.99     16.44 o 
  11   2   4        0.01       12.46     16.94 o 
  12   2   4        1.50        8.97     22.42 o 
 -15   3   4        2.14      -10.96     20.43 o 
 -14   3   4       14.82        9.47     22.42 o 
 -13   3   4        0.01      -11.96     17.94 o 
 -12   3   4       75.27       97.15     27.40 o 
 -11   3   4       43.54      107.11     25.41 o 
 -10   3   4       44.80       65.47     17.08 o 
  -9   3   4        5.43        5.16      7.94 o 
  -8   3   4      474.57      505.95     25.78 o 
  -7   3   4       67.34       60.77      8.27 o 
  -6   3   4      466.16      465.04     22.97 o 
  -5   3   4     1058.23      985.67     42.03 o 
  -4   3   4       65.51       80.33      7.07 o 
  -3   3   4      553.84      510.82     22.91 o 
  -2   3   4      331.98      310.20     20.08 o 
  -1   3   4     1016.26      932.41     39.24 o 
   0   3   4       42.29       39.53      6.85 o 
   1   3   4      580.74      519.81     23.76 o 
   2   3   4      207.91      224.41     13.54 o 
   3   3   4      157.14      185.27     12.26 o 
   4   3   4       74.97      120.64     15.83 o 
   5   3   4       56.95       51.34     10.50 o 
   6   3   4       13.28        7.72     16.94 o 
   7   3   4       26.73       14.38     10.04 o 
   8   3   4       15.52       15.97     11.56 o 
   9   3   4        0.00       15.94     17.44 o 
  10   3   4        0.04      -15.44     13.95 o 
  11   3   4       17.04       -6.48     18.93 o 
  12   3   4       42.53       79.71     32.88 o 
 -15   4   4        2.32       20.43     23.91 o 
 -14   4   4       45.74       79.21     30.39 o 
 -13   4   4       10.29       18.93     19.93 o 
 -12   4   4      235.60      223.69     35.37 o 
 -11   4   4      260.92      252.44     29.89 o 
 -10   4   4       89.33      111.86     15.84 o 
  -9   4   4       84.89      111.96     12.13 o 
  -8   4   4      183.82      218.23     15.60 o 
  -7   4   4     2447.83     2458.02     99.84 o 
  -6   4   4     1067.74     1013.22     44.11 o 
  -5   4   4     1771.58     1729.55     70.94 o 
  -4   4   4      383.15      350.92     17.43 o 
  -3   4   4       21.73        7.44      5.25 o 
  -2   4   4       66.57       70.93     13.45 o 
  -1   4   4      502.29      488.15     29.41 o 
   0   4   4       94.06      102.70     13.40 o 
   1   4   4      395.81      391.85     19.35 o 
   2   4   4       33.52       26.28     13.59 o 
   3   4   4       26.74       32.72      6.36 o 
   4   4   4       13.78        9.96      9.96 o 
   5   4   4       70.09       77.48     13.33 o 
   6   4   4       68.00       52.07     12.95 o 
   7   4   4       19.04       -3.56     13.95 o 
   8   4   4       66.51       43.61     14.54 o 
   9   4   4        1.82        4.01     12.57 o 
  10   4   4        1.74       -3.99     17.44 o 
  11   4   4        2.87       26.40     22.42 o 
 -15   5   4        2.03       -5.98     25.91 o 
 -14   5   4        1.32        3.49     22.42 o 
 -13   5   4       21.88       34.87     22.92 o 
 -12   5   4       70.09       80.71     25.41 o 
 -11   5   4       93.29      123.32     18.79 o 
 -10   5   4     1012.24      985.64     56.85 o 
  -9   5   4      203.86      224.75     16.70 o 
  -8   5   4       16.10       10.27      6.18 o 
  -7   5   4      340.19      343.95     19.68 o 
  -6   5   4      209.82      229.39     14.63 o 
  -5   5   4        7.79        9.39      4.16 o 
  -4   5   4      266.01      258.63     14.02 o 
  -3   5   4       16.05       14.27      9.22 o 
  -2   5   4      113.98       90.73     16.44 o 
  -1   5   4       36.52       53.11      9.51 o 
   0   5   4      169.38      157.78     10.42 o 
   1   5   4        0.05       -3.63      4.08 o 
   2   5   4       22.59       21.64      5.91 o 
   3   5   4        0.11        4.76      5.02 o 
   4   5   4        1.06       13.22      7.87 o 
   5   5   4       55.35       63.57     12.70 o 
   6   5   4      284.29      358.97     29.08 o 
   7   5   4        0.18        4.59     10.20 o 
   8   5   4        0.55        4.84     11.12 o 
   9   5   4        0.17       -4.86     11.73 o 
  10   5   4       13.02       16.94     21.92 o 
  11   5   4        3.51        7.97     23.42 o 
 -14   6   4       14.74       -7.47     22.92 o 
 -13   6   4       19.43       27.40     22.42 o 
 -12   6   4       59.56       71.97     16.73 o 
 -11   6   4        9.04       -0.45     10.90 o 
 -10   6   4      761.70      855.01     62.28 o 
  -9   6   4       34.92       32.88     10.17 o 
  -8   6   4      142.45      163.54     13.60 o 
  -7   6   4       19.96       18.50      5.97 o 
  -6   6   4       17.02       16.29      5.27 o 
  -5   6   4       24.59       14.95      6.69 o 
  -4   6   4       15.20       17.53      7.22 o 
  -3   6   4      310.51      338.32     24.82 o 
  -2   6   4     2061.21     2068.63    106.03 o 
  -1   6   4      202.81      191.91     20.68 o 
   0   6   4       71.84       62.68     10.99 o 
   1   6   4      126.95       99.33     15.69 o 
   2   6   4      143.52      145.26     12.62 o 
   3   6   4       30.11       20.64      8.47 o 
   4   6   4       24.43       21.09     21.92 o 
   5   6   4        1.46       -0.70      8.98 o 
   6   6   4       49.74       44.37     12.98 o 
   7   6   4        8.58       -3.65     10.99 o 
   8   6   4        0.52       20.00     13.97 o 
   9   6   4        8.37       23.94     16.02 o 
  10   6   4        0.81       -5.48     19.93 o 
 -12   7   4        2.02        3.99     17.94 o 
 -11   7   4       46.92       46.83     21.92 o 
 -10   7   4       85.72       66.26     21.92 o 
  -9   7   4       15.58       45.83     19.43 o 
  -8   7   4      593.96      552.88     36.60 o 
  -7   7   4      479.90      492.32     33.27 o 
  -6   7   4      258.12      243.69     36.37 o 
  -5   7   4       30.83       22.04      7.92 o 
  -4   7   4        5.55        6.74     13.20 o 
  -3   7   4      101.19      116.92     15.30 o 
  -2   7   4      259.11      297.49     24.31 o 
  -1   7   4       72.14       72.80     12.19 o 
   0   7   4       38.60       40.76     10.85 o 
   1   7   4      842.05      905.11     51.81 o 
   2   7   4       64.02       83.13     13.52 o 
   3   7   4      569.30      626.74     62.77 o 
   4   7   4      381.38      380.13     45.83 o 
   5   7   4       36.30       22.42     18.43 o 
   6   7   4        0.16       -3.99     15.94 o 
   7   7   4        0.42        1.00     19.93 o 
   8   7   4        0.16       10.46     22.42 o 
   9   7   4        5.56       17.44     23.91 o 
 -13   8   4        2.11       10.96     20.43 o 
 -12   8   4        0.02      -11.46     17.44 o 
 -11   8   4       35.70       18.43     18.43 o 
 -10   8   4       10.47       -0.50     13.45 o 
  -9   8   4      272.44      318.85     41.85 o 
  -8   8   4      597.82      440.91     48.82 o 
  -7   8   4      298.51      281.05     25.10 o 
  -6   8   4       23.47       11.98     11.71 o 
  -5   8   4       14.26       13.76      8.98 o 
  -4   8   4       20.19       14.18      7.87 o 
  -3   8   4       43.87       40.75     23.66 o 
  -2   8   4        0.35       13.09      7.65 o 
  -1   8   4       65.56       71.57     18.93 o 
   0   8   4      105.28      120.83     16.31 o 
   1   8   4      278.34      323.84     26.52 o 
   2   8   4       26.55       45.83     19.43 o 
   3   8   4        2.00       32.38     19.43 o 
   4   8   4       77.37       50.32     21.92 o 
   5   8   4        2.61       25.91     19.93 o 
   6   8   4        2.27       -1.99     20.92 o 
   7   8   4        0.50      -10.96     17.44 o 
   8   8   4       10.62       68.75     27.90 o 
   9   8   4       11.09       -1.99     25.41 o 
 -13   9   4       15.01       24.91     22.92 o 
 -12   9   4        0.16       -5.48     17.94 o 
 -11   9   4        8.74        3.99     16.44 o 
 -10   9   4        2.03       -8.47     12.95 o 
  -9   9   4       24.22       20.92     16.44 o 
  -8   9   4      199.33      219.21     35.37 o 
  -7   9   4       82.94       76.76     18.93 o 
  -6   9   4      590.32      589.23     39.89 o 
  -5   9   4      413.99      502.22     63.52 o 
  -4   9   4       45.67       32.80     17.69 o 
  -3   9   4       32.58       37.38     11.25 o 
  -2   9   4        6.59       40.77     11.09 o 
  -1   9   4       31.23       36.20     11.61 o 
   0   9   4      345.25      328.72     27.81 o 
   1   9   4      461.31      565.45    131.03 o 
   2   9   4      181.76      145.47     29.89 o 
   3   9   4      124.23       94.16     25.91 o 
   4   9   4        4.13       21.92     20.43 o 
   5   9   4        0.80       34.38     22.42 o 
   6   9   4        7.18       -7.47     20.43 o 
   7   9   4        4.83      -10.46     20.43 o 
   8   9   4        0.79       -7.97     24.91 o 
 -13  10   4        0.13       14.95     22.42 o 
 -12  10   4        1.22       -1.99     20.92 o 
 -11  10   4        0.01       -8.47     16.44 o 
 -10  10   4       12.09       26.40     20.43 o 
  -9  10   4        0.23        3.49     14.45 o 
  -8  10   4        0.33       23.91     15.94 o 
  -7  10   4        0.00        7.96      9.64 o 
  -6  10   4      149.90      123.92     18.32 o 
  -5  10   4       24.17       37.48     13.45 o 
  -4  10   4      247.72      253.63     25.52 o 
  -3  10   4       55.19       56.69     19.43 o 
  -2  10   4       23.79       13.63     13.45 o 
  -1  10   4       67.26       60.25     32.38 o 
   0  10   4       24.15       27.55     15.69 o 
   1  10   4       27.16       36.37     18.93 o 
   2  10   4        0.30       -1.00     15.44 o 
   3  10   4       58.31       85.19     26.90 o 
   4  10   4       37.63       19.43     22.42 o 
   5  10   4        0.81        0.50     20.92 o 
   6  10   4        1.84        4.98     21.92 o 
   7  10   4        3.08       -7.97     26.40 o 
 -13  11   4        1.68       -0.50     23.91 o 
 -12  11   4        0.38        4.48     20.92 o 
 -11  11   4        6.03      -21.42     16.94 o 
 -10  11   4       28.16       31.39     20.43 o 
  -9  11   4        1.29       -3.99     14.45 o 
  -8  11   4       26.18       19.93     17.44 o 
  -7  11   4       30.24       52.81     23.91 o 
  -6  11   4       46.53       37.00     16.94 o 
  -5  11   4        8.35       13.70     14.95 o 
  -4  11   4      235.80      248.08     38.86 o 
  -3  11   4      971.61      922.83    119.07 o 
  -2  11   4        1.66       17.10     11.96 o 
  -1  11   4        9.05       11.98     12.41 o 
   0  11   4       42.17       33.84     12.98 o 
   1  11   4       26.30       26.40     19.43 o 
   2  11   4        8.28       -1.99     17.44 o 
   3  11   4        5.39       15.94     17.94 o 
   4  11   4        3.94       15.44     20.92 o 
   5  11   4        0.09       15.94     26.40 o 
   6  11   4        1.37       13.45     26.40 o 
 -12  12   4        1.13        3.99     21.42 o 
 -11  12   4        3.44        5.48     21.42 o 
 -10  12   4        2.62       24.41     22.92 o 
  -9  12   4       10.92      -17.94     15.94 o 
  -8  12   4        8.51       -1.49     16.44 o 
  -7  12   4        1.55       12.95     19.93 o 
  -6  12   4        0.04      -10.79     10.50 o 
  -5  12   4        4.69        2.14     12.15 o 
  -4  12   4        8.09        8.29     13.45 o 
  -3  12   4        7.69       15.11     12.85 o 
  -2  12   4        9.99        8.07     24.66 o 
  -1  12   4       18.25        5.39     12.41 o 
   0  12   4        8.54       27.90     19.93 o 
   1  12   4        2.15      -16.44     15.94 o 
   2  12   4        3.16      -14.95     17.94 o 
   3  12   4        0.00       26.90     23.91 o 
   4  12   4        1.66       13.45     22.92 o 
   5  12   4        0.16       10.96     24.41 o 
 -11  13   4        1.44       -2.49     21.92 o 
 -10  13   4        0.01       15.94     21.42 o 
  -9  13   4       70.24       55.30     23.42 o 
  -8  13   4        4.30      -21.67     14.45 o 
  -7  13   4       38.99        7.97     20.92 o 
  -6  13   4        5.06        1.00     19.93 o 
  -5  13   4       31.94       16.09     14.08 o 
  -4  13   4        0.83       -4.48     12.68 o 
  -3  13   4       17.06       22.67     15.15 o 
  -2  13   4        7.26       -2.72     12.91 o 
  -1  13   4       25.77       33.38     20.92 o 
   0  13   4        6.07       16.94     22.42 o 
   1  13   4       28.53       68.25     28.40 o 
   2  13   4        1.94       27.40     21.42 o 
   3  13   4        0.85      -31.39     20.92 o 
   4  13   4        0.02        4.98     24.91 o 
 -10  14   4        4.09       -2.99     19.43 o 
  -9  14   4        1.76       -7.97     20.92 o 
  -8  14   4        0.65       21.42     25.41 o 
  -7  14   4        1.47       24.41     26.40 o 
  -6  14   4        3.61       -5.48     22.42 o 
  -5  14   4       10.06       33.98     17.02 o 
  -4  14   4       38.12       54.98     17.87 o 
  -3  14   4        6.87        0.76     20.68 o 
  -2  14   4        0.08       12.52     15.75 o 
  -1  14   4        5.64        3.49     18.93 o 
   0  14   4        3.95        8.47     19.93 o 
   1  14   4        0.63       24.91     25.41 o 
   2  14   4        7.34        8.97     24.91 o 
  -8  15   4        2.71       35.37     26.90 o 
  -7  15   4        3.45       30.89     27.90 o 
  -6  15   4        1.95       27.40     27.40 o 
  -5  15   4        9.54       41.35     25.91 o 
  -4  15   4       47.94       74.92     20.78 o 
  -3  15   4       38.79       18.18     17.35 o 
  -2  15   4        3.52        3.49     21.92 o 
  -1  15   4        8.11       -2.99     21.42 o 
   0  15   4        1.26       12.95     24.41 o 
   2 -18   5        1.71      -18.93     25.41 o 
   3 -18   5        2.79       -1.49     26.90 o 
  -3 -17   5        0.48      -28.90     22.92 o 
  -2 -17   5        3.98        3.49     24.91 o 
   2 -17   5        2.03       11.96     24.41 o 
   3 -17   5        9.70       37.37     25.91 o 
   4 -17   5        8.13       18.43     25.41 o 
   5 -17   5        0.56       -1.49     21.42 o 
   6 -17   5        2.49       -4.48     18.43 o 
  -5 -16   5        7.20      -25.41     16.94 o 
  -4 -16   5        3.97      -23.91     17.94 o 
  -3 -16   5        0.90       -6.97     20.43 o 
  -2 -16   5        0.93      -15.44     18.93 o 
  -1 -16   5        0.16      -12.95     18.93 o 
   1 -16   5        1.01        0.00     20.43 o 
   2 -16   5        6.10       -5.48     19.43 o 
   3 -16   5       10.02        5.98     19.93 o 
   4 -16   5       14.67        2.99     21.92 o 
   5 -16   5        9.45       29.89     25.91 o 
   6 -16   5        6.30       -4.48     19.93 o 
   7 -16   5       12.34        9.47     23.42 o 
   8 -16   5        1.76      -21.92     20.92 o 
  -6 -15   5      112.07      132.52     35.37 o 
  -5 -15   5       10.75       20.92     21.92 o 
  -4 -15   5        0.06       -0.50     19.93 o 
  -3 -15   5        0.13       11.46     20.43 o 
  -2 -15   5       38.80       64.77     22.42 o 
  -1 -15   5        0.03        4.48     18.43 o 
   0 -15   5        5.17       -7.47     17.44 o 
   1 -15   5       18.52        3.99     20.92 o 
   2 -15   5        1.46        3.99     18.43 o 
   3 -15   5        2.37       12.46     22.42 o 
   4 -15   5       19.68       28.90     20.92 o 
   5 -15   5       20.91        3.99     22.92 o 
   6 -15   5       59.00       78.72     28.90 o 
   7 -15   5        3.82       12.46     23.42 o 
   8 -15   5        5.20        2.99     17.44 o 
   9 -15   5        2.82        1.99     20.92 o 
  -8 -14   5        4.30       -2.99     19.93 o 
  -7 -14   5        0.46       39.36     23.91 o 
  -6 -14   5       27.90       36.87     24.41 o 
  -5 -14   5        9.57       33.88     21.92 o 
  -4 -14   5        3.05        2.99     18.43 o 
  -3 -14   5       22.82       16.44     18.93 o 
  -2 -14   5        0.30       -8.97     14.45 o 
  -1 -14   5        0.15       -8.97     16.44 o 
   0 -14   5       37.82       63.73     15.81 o 
   1 -14   5       25.95       36.37     21.42 o 
   2 -14   5       44.91       43.84     21.42 o 
   3 -14   5      128.86      171.38     35.87 o 
   4 -14   5       40.77        3.99     18.93 o 
   5 -14   5       62.37       85.19     27.90 o 
   6 -14   5       85.79      139.99     34.38 o 
   7 -14   5        4.91        9.47     18.43 o 
   8 -14   5        5.35        7.97     15.94 o 
   9 -14   5        0.56       -5.98     18.43 o 
  10 -14   5        1.16      -27.65     18.43 o 
  -9 -13   5        2.34        7.97     25.91 o 
  -8 -13   5       24.07       19.93     19.93 o 
  -7 -13   5       22.38       43.84     23.42 o 
  -6 -13   5       22.29        5.48     18.43 o 
  -5 -13   5       26.24       12.95     18.93 o 
  -4 -13   5        4.25       -2.99     13.95 o 
  -3 -13   5       14.21       60.28     23.42 o 
  -2 -13   5        4.31       -7.97     14.95 o 
  -1 -13   5       35.24       41.49     13.02 o 
   0 -13   5       17.93       -1.57     15.69 o 
   1 -13   5        1.14       15.94     16.44 o 
   5 -13   5       13.06       36.87     20.92 o 
   6 -13   5       22.89       -2.99     17.44 o 
   7 -13   5        0.31       22.42     17.44 o 
   8 -13   5        0.00      -10.96     15.94 o 
   9 -13   5        4.95       31.39     21.42 o 
  10 -13   5        3.95       20.43     23.42 o 
  11 -13   5        1.16        1.00     22.42 o 
 -10 -12   5        0.00       -4.13     15.53 o 
  -9 -12   5       25.07        7.21     15.65 o 
  -8 -12   5       39.93       27.94     15.89 o 
  -7 -12   5       14.77       21.25     12.50 o 
  -6 -12   5        0.93       11.83     10.64 o 
  -5 -12   5       17.67       25.19     12.12 o 
  -4 -12   5        1.91       20.20     10.90 o 
  -3 -12   5        5.32        7.60     12.70 o 
  -2 -12   5        2.38        5.34     10.60 o 
  -1 -12   5      227.98      260.24     42.85 o 
   0 -12   5        1.92        9.96     11.96 o 
   1 -12   5       13.45       14.18      7.10 o 
   2 -12   5        0.28       -6.61      7.97 o 
   3 -12   5        4.15       -2.92      8.08 o 
   4 -12   5        1.27       12.38      9.43 o 
   5 -12   5        1.64       -1.99     12.95 o 
   6 -12   5        0.12        7.97     15.44 o 
   7 -12   5        5.70      -21.42     15.44 o 
   8 -12   5        6.33        6.49     11.73 o 
   9 -12   5       11.72       -6.11     12.67 o 
  10 -12   5        2.31       23.96     15.67 o 
  11 -12   5        0.33       -5.75     18.93 o 
 -10 -11   5        2.47       15.91     16.58 o 
  -9 -11   5       11.38       25.92     15.68 o 
  -8 -11   5        0.24       18.13     13.88 o 
  -7 -11   5      211.19      229.40     28.15 o 
  -6 -11   5        0.66       10.87      9.79 o 
  -5 -11   5       39.93       34.71     12.21 o 
  -4 -11   5        0.00       10.92      8.72 o 
  -3 -11   5       47.93       45.76     11.70 o 
  -2 -11   5       25.02       39.24     10.50 o 
  -1 -11   5       39.52       33.03      7.99 o 
   0 -11   5        1.77       -0.90      5.65 o 
   1 -11   5       23.14       14.21      8.16 o 
   2 -11   5       92.50      120.15     15.68 o 
   3 -11   5       16.19        4.74      8.08 o 
   4 -11   5      169.08      168.29     19.27 o 
   5 -11   5        0.60        1.24      8.47 o 
   6 -11   5        0.13        8.03     11.21 o 
   7 -11   5       21.27        9.47     15.44 o 
   8 -11   5        0.38       -4.98     15.94 o 
   9 -11   5        1.03       22.78     17.44 o 
  10 -11   5        2.07       10.83     14.08 o 
  11 -11   5        3.64       28.22     16.19 o 
  12 -11   5        0.42        6.73     16.38 o 
 -11 -10   5        2.56        2.99     18.43 o 
 -10 -10   5        0.94        5.78     12.97 o 
  -9 -10   5       14.90       39.80     16.38 o 
  -8 -10   5       14.86        5.48     12.45 o 
  -7 -10   5      198.05      225.58     50.82 o 
  -6 -10   5       49.99       72.15     15.18 o 
  -5 -10   5       16.45        2.41      8.62 o 
  -4 -10   5        4.29        3.20      7.37 o 
  -3 -10   5       36.50       21.97      9.52 o 
  -2 -10   5       35.46       41.42     10.35 o 
  -1 -10   5      169.93      192.08     14.83 o 
   0 -10   5        8.77        3.92      5.01 o 
   1 -10   5       85.90       77.80      9.55 o 
   2 -10   5        0.38       -4.13      5.96 o 
   3 -10   5       24.57       21.72      8.58 o 
   4 -10   5      106.06      125.84     15.84 o 
   5 -10   5        0.08        6.21      8.57 o 
   6 -10   5       14.73       18.82     11.12 o 
   7 -10   5        7.64       -0.88     10.99 o 
   8 -10   5        3.43      -12.95     13.45 o 
   9 -10   5        0.39       -8.47     15.94 o 
  10 -10   5       19.11       27.52     14.60 o 
  11 -10   5        1.60       11.21     14.44 o 
  12 -10   5        1.04       27.90     24.91 o 
 -12  -9   5        0.00       22.37     15.65 o 
 -11  -9   5        0.93        7.84     13.53 o 
 -10  -9   5        0.35        3.49     17.44 o 
  -9  -9   5        0.07        4.98     14.45 o 
  -8  -9   5      135.36      147.34     20.94 o 
  -7  -9   5       13.26       23.50     11.73 o 
  -6  -9   5       47.90       47.77     12.67 o 
  -5  -9   5        0.54       15.94      8.37 o 
  -4  -9   5       26.05       10.96     11.71 o 
  -3  -9   5       85.33      112.45     11.83 o 
  -2  -9   5      833.14      757.64     39.43 o 
  -1  -9   5       39.85       35.51      6.70 o 
   0  -9   5       30.28       18.96      7.16 o 
   1  -9   5       49.11       44.61      9.69 o 
   2  -9   5       21.44       23.62      5.53 o 
   3  -9   5      271.22      279.84     22.62 o 
   4  -9   5       18.03       23.33      9.47 o 
   5  -9   5      250.05      280.37     24.52 o 
   6  -9   5        5.76       -4.58     15.94 o 
   7  -9   5      152.91      189.17     22.41 o 
   8  -9   5        6.67       -8.13     10.32 o 
   9  -9   5        4.40       13.45     16.94 o 
  10  -9   5       60.35       62.77     17.09 o 
  11  -9   5       27.84       27.90     15.65 o 
  12  -9   5        4.25       -8.97     21.92 o 
 -12  -8   5        8.78       18.18     14.04 o 
 -11  -8   5        8.01       -1.44     11.77 o 
 -10  -8   5       11.07        9.96     15.94 o 
  -9  -8   5        9.04       27.65     14.70 o 
  -8  -8   5        0.58        1.43      9.35 o 
  -7  -8   5       23.81       27.10     11.23 o 
  -6  -8   5       23.27       12.55     15.69 o 
  -5  -8   5       77.54       54.64     11.09 o 
  -4  -8   5        3.57        3.56      4.30 o 
  -3  -8   5       48.25       39.87      6.90 o 
  -2  -8   5      378.61      443.65     22.81 o 
  -1  -8   5       26.05       17.13      6.88 o 
   0  -8   5      389.35      389.47     20.45 o 
   1  -8   5       21.18       19.13      8.17 o 
   2  -8   5       73.83      108.87     13.26 o 
   3  -8   5      282.13      224.38     19.34 o 
   4  -8   5      130.73      177.59     26.90 o 
   5  -8   5      108.63      125.56     15.67 o 
   6  -8   5      144.88      137.59     34.38 o 
   7  -8   5        5.82       -2.73      9.21 o 
   8  -8   5      163.86      151.42     20.20 o 
   9  -8   5      119.64      139.95     37.86 o 
  10  -8   5       43.37       50.82     23.91 o 
  11  -8   5       26.53       26.40     23.42 o 
  12  -8   5        0.11        3.49     21.92 o 
 -13  -7   5        0.05      -21.06     14.04 o 
 -12  -7   5        4.98        0.00     12.55 o 
 -11  -7   5        0.01       -7.85     19.68 o 
 -10  -7   5       23.71       22.32     12.98 o 
  -9  -7   5       44.64       53.81     19.43 o 
  -8  -7   5       67.21       68.01     14.78 o 
  -7  -7   5        1.06        3.99      8.10 o 
  -6  -7   5       35.18       35.99     10.14 o 
  -5  -7   5        6.86        3.54      6.45 o 
  -4  -7   5        3.19        8.46      4.27 o 
  -3  -7   5      213.66      252.30     15.52 o 
  -2  -7   5       81.59       95.32      9.10 o 
  -1  -7   5      208.99      218.43     13.88 o 
   0  -7   5        0.02        6.87      4.01 o 
   1  -7   5       44.02       46.90     14.45 o 
   2  -7   5        2.02        6.47      4.24 o 
   3  -7   5      172.70      181.34     21.37 o 
   4  -7   5     1049.19     1111.49     60.38 o 
   5  -7   5       41.88       53.45     10.55 o 
   6  -7   5        4.51        0.97      7.16 o 
   7  -7   5       59.76       41.97     22.92 o 
   8  -7   5       13.45        5.63     10.74 o 
   9  -7   5       18.09       40.80     14.54 o 
  10  -7   5        0.86        8.97     17.94 o 
  11  -7   5       48.61      103.63     29.89 o 
  12  -7   5        0.55       16.94     22.92 o 
  13  -7   5        0.68       16.44     23.42 o 
 -13  -6   5        3.78        5.28     14.11 o 
 -12  -6   5        0.39      -16.49     10.99 o 
 -11  -6   5        0.75       -6.89     20.43 o 
 -10  -6   5        6.18       15.82     10.55 o 
  -9  -6   5        3.74       -1.95      8.01 o 
  -8  -6   5      115.06       74.23     14.80 o 
  -7  -6   5        0.82       10.46     10.46 o 
  -6  -6   5       22.69       18.28      7.57 o 
  -5  -6   5      309.59      357.19     19.33 o 
  -4  -6   5      117.29      117.50     10.03 o 
  -3  -6   5        0.08        0.81      3.35 o 
  -2  -6   5        0.45       -0.80      3.14 o 
  -1  -6   5      168.83      123.56     11.98 o 
   0  -6   5       13.02        9.47      4.03 o 
   1  -6   5        2.03        0.42      3.80 o 
   2  -6   5      128.54      165.31     10.96 o 
   3  -6   5     2506.46     2656.54    131.00 o 
   4  -6   5       20.98       17.87      7.52 o 
   5  -6   5       10.44       16.02      7.22 o 
   6  -6   5       20.16       37.75     13.70 o 
   7  -6   5       69.40       48.10     11.35 o 
   8  -6   5        4.08        6.23      9.86 o 
   9  -6   5       67.53       72.06     16.46 o 
  10  -6   5        2.92       12.46     19.43 o 
  11  -6   5       75.18       91.17     27.90 o 
  12  -6   5        0.40       -1.49     20.43 o 
  13  -6   5        0.36        1.00     23.91 o 
 -14  -5   5        0.77       32.38     24.41 o 
 -13  -5   5        0.76       10.71     13.75 o 
 -12  -5   5        0.85       22.84     12.83 o 
 -11  -5   5        3.06       -0.53     12.21 o 
 -10  -5   5        9.83       -0.32     11.21 o 
  -9  -5   5       22.64        8.47      8.45 o 
  -8  -5   5       11.35       13.87      9.33 o 
  -7  -5   5       37.94       19.21      7.78 o 
  -6  -5   5        3.29        4.97     11.71 o 
  -5  -5   5       20.59       30.43      8.35 o 
  -4  -5   5      255.64      226.97     19.80 o 
  -3  -5   5      604.49      615.58     28.07 o 
  -2  -5   5      221.28      193.35     15.04 o 
  -1  -5   5      185.70      201.83     12.36 o 
   0  -5   5      606.04      605.95     27.20 o 
   1  -5   5       36.23       37.95      5.28 o 
   2  -5   5       21.41       18.19      4.04 o 
   3  -5   5       18.28       18.59      6.67 o 
   4  -5   5      658.74      671.34     38.93 o 
   5  -5   5       84.38       72.19     11.45 o 
   6  -5   5       79.13       74.22     12.31 o 
   7  -5   5       11.58       18.84      9.09 o 
   8  -5   5      600.53      600.33     58.29 o 
   9  -5   5       36.86       29.71     13.18 o 
  10  -5   5        1.41       19.93     18.43 o 
  11  -5   5        1.63        2.99     18.93 o 
  12  -5   5        6.71       13.45     20.92 o 
  13  -5   5        4.08        1.99     21.92 o 
 -14  -4   5        0.04       10.96     18.93 o 
 -13  -4   5       10.97       25.81     15.10 o 
 -12  -4   5       32.67       20.26     12.06 o 
 -11  -4   5        5.34       11.77     10.00 o 
 -10  -4   5        3.42       -9.70      7.92 o 
  -9  -4   5        3.78        6.78     10.96 o 
  -8  -4   5       82.80       98.93     15.32 o 
  -7  -4   5      163.09      202.42     19.37 o 
  -6  -4   5      281.99      297.21     16.82 o 
  -5  -4   5      136.02      161.08     11.26 o 
  -4  -4   5        0.07       -2.55      3.04 o 
  -3  -4   5      941.10      920.86     39.29 o 
  -2  -4   5      117.63      110.33      8.52 o 
  -1  -4   5      121.12      124.54      8.91 o 
   0  -4   5      200.36      203.08     19.43 o 
   1  -4   5      584.58      572.63     25.41 o 
   2  -4   5       96.89       94.02      9.48 o 
   3  -4   5       49.72       48.67      8.89 o 
   4  -4   5     1055.09     1155.82     61.12 o 
   5  -4   5        7.80       10.21      6.34 o 
   6  -4   5       15.79       -0.07     12.70 o 
   7  -4   5       19.92        9.22      8.45 o 
   8  -4   5      363.63      343.01     55.55 o 
   9  -4   5       39.99       85.19     23.91 o 
  10  -4   5        7.66      -21.67     14.45 o 
  11  -4   5        1.88      -23.17     15.44 o 
  12  -4   5        8.87       13.45     18.93 o 
  13  -4   5        3.38      -11.46     17.94 o 
 -14  -3   5        0.51      -20.92     18.43 o 
 -13  -3   5        7.57        3.25     12.98 o 
 -12  -3   5        0.22       27.91     13.53 o 
 -11  -3   5       64.04       41.63     13.91 o 
 -10  -3   5        5.12        7.97      9.68 o 
  -9  -3   5       12.55        9.43      8.14 o 
  -8  -3   5      153.12      139.39     16.73 o 
  -7  -3   5      403.10      457.83     30.95 o 
  -6  -3   5      324.92      359.80     24.17 o 
  -5  -3   5      429.13      483.29     23.07 o 
  -4  -3   5      204.97      204.02     13.21 o 
  -3  -3   5     1445.51     1425.36     58.45 o 
  -2  -3   5     1645.09     1576.66     64.03 o 
  -1  -3   5      208.07      183.61     10.93 o 
   0  -3   5      996.91     1007.55     42.09 o 
   1  -3   5      744.35      714.35     30.75 o 
   2  -3   5     1359.75     1357.62     55.78 o 
   3  -3   5       35.22       35.76      8.55 o 
   4  -3   5       53.62       66.95      7.05 o 
   5  -3   5       55.37       59.26      7.11 o 
   6  -3   5       10.52       14.92      7.37 o 
   7  -3   5      583.63      562.24     56.55 o 
   8  -3   5       91.12       90.42     14.75 o 
   9  -3   5       40.55       52.81     19.93 o 
  10  -3   5       21.39       20.43     18.43 o 
  11  -3   5       37.72       17.44     17.94 o 
  12  -3   5        0.37        6.97     18.43 o 
  13  -3   5       12.43       16.44     21.92 o 
 -15  -2   5        0.03       -2.49     21.92 o 
 -14  -2   5        0.31       36.37     24.41 o 
 -13  -2   5        3.28       -0.50     17.94 o 
 -12  -2   5       70.51       71.71     18.68 o 
 -11  -2   5        3.77       -7.55     14.70 o 
 -10  -2   5      256.76      260.10     25.36 o 
  -9  -2   5      189.01      209.25     21.48 o 
  -8  -2   5       36.67       72.13     14.45 o 
  -7  -2   5      168.92      176.01     12.66 o 
  -6  -2   5      266.32      279.05     22.89 o 
  -5  -2   5       11.51        4.53      4.12 o 
  -4  -2   5      199.98      211.20     12.49 o 
  -3  -2   5      120.96      124.50      8.74 o 
  -2  -2   5       96.29       97.74      7.64 o 
  -1  -2   5        9.21        9.99      3.87 o 
   0  -2   5        8.33        7.97      3.33 o 
   1  -2   5       17.02       12.79      5.91 o 
   2  -2   5     2208.17     2301.77     91.93 o 
   3  -2   5      274.96      260.90     14.43 o 
   4  -2   5      116.80      106.14      8.88 o 
   5  -2   5       25.50       30.00      5.64 o 
   6  -2   5       63.44       50.84      9.93 o 
   7  -2   5      154.70      152.39     16.76 o 
   8  -2   5      148.92      118.07     25.91 o 
   9  -2   5       24.28        1.00     13.45 o 
  10  -2   5        7.45        5.98     16.44 o 
  11  -2   5        7.42        3.99     14.95 o 
  12  -2   5        8.77       20.92     19.93 o 
 -15  -1   5        2.42        1.00     20.92 o 
 -14  -1   5        0.71        0.50     19.93 o 
 -13  -1   5       20.36        9.47     18.93 o 
 -12  -1   5        7.12       14.18     12.15 o 
 -11  -1   5       15.56       19.68     11.27 o 
 -10  -1   5       10.40       16.79     10.90 o 
  -9  -1   5       93.63      109.97     34.62 o 
  -8  -1   5       90.02       96.98     10.26 o 
  -7  -1   5      148.92      139.50     17.15 o 
  -6  -1   5       85.11       86.29      9.13 o 
  -5  -1   5      275.48      286.81     26.97 o 
  -4  -1   5      127.48      132.99     12.21 o 
  -3  -1   5       63.21       68.84     10.43 o 
  -2  -1   5      252.73      240.22     12.83 o 
  -1  -1   5      659.61      625.68     27.29 o 
   0  -1   5        6.06        6.24      3.06 o 
   1  -1   5      851.59      776.33     33.27 o 
   2  -1   5     2002.06     2069.95     83.30 o 
   3  -1   5      920.99      914.13     39.31 o 
   4  -1   5       67.78       56.12     14.75 o 
   5  -1   5       32.33       40.11      6.42 o 
   6  -1   5       42.42       41.36      7.57 o 
   7  -1   5      274.47      257.07     33.38 o 
   8  -1   5       33.47       26.90     14.95 o 
   9  -1   5        0.48       -7.97     12.46 o 
  10  -1   5        6.94       23.42     16.94 o 
  11  -1   5       25.36       11.96     17.44 o 
  12  -1   5       11.10       29.39     21.92 o 
 -15   0   5        7.18        7.97     25.91 o 
 -14   0   5       60.45       80.71     30.39 o 
 -13   0   5        0.88       12.95     19.43 o 
 -12   0   5        6.32        0.05     17.19 o 
 -11   0   5      110.25      119.57     18.43 o 
 -10   0   5       41.10       22.17     10.74 o 
  -9   0   5        0.03        9.73      5.81 o 
  -8   0   5      145.21      167.95     13.36 o 
  -7   0   5       92.54       88.83      9.34 o 
  -6   0   5       64.95       55.04     10.16 o 
  -5   0   5      401.51      394.68     19.62 o 
  -4   0   5     1288.41     1165.54     48.57 o 
  -3   0   5      181.20      177.77     10.83 o 
  -2   0   5       10.87        8.50      3.33 o 
  -1   0   5     2339.28     2140.43    105.86 o 
   0   0   5      211.34      218.68     12.24 o 
   1   0   5      314.03      318.00     18.94 o 
   2   0   5     1529.73     1652.43     67.29 o 
   3   0   5     2151.83     2326.47     93.66 o 
   4   0   5      132.88      164.79     15.24 o 
   5   0   5       23.16       29.70      6.33 o 
   6   0   5        7.73        2.12      6.02 o 
   7   0   5     1113.17     1235.54     97.15 o 
   8   0   5        5.06       -3.49     14.45 o 
   9   0   5       22.33       12.46     15.44 o 
  10   0   5       57.60       22.92     19.43 o 
  11   0   5        9.04       -4.98     16.94 o 
  12   0   5        0.04        4.48     21.42 o 
 -15   1   5       24.18        7.47     23.91 o 
 -14   1   5       36.17       25.41     22.92 o 
 -13   1   5       11.02       13.95     19.43 o 
 -12   1   5       80.03       64.27     22.42 o 
 -11   1   5        0.17       -5.86      9.96 o 
 -10   1   5        0.85        1.23      8.50 o 
  -9   1   5       39.31       29.69     10.15 o 
  -8   1   5      129.14      120.80     20.02 o 
  -7   1   5      193.74      184.19     13.48 o 
  -6   1   5     1241.99     1278.18     54.13 o 
  -5   1   5      375.15      370.73     18.73 o 
  -4   1   5       16.21        9.57      4.72 o 
  -3   1   5       30.29       29.80      4.83 o 
  -2   1   5       38.93       44.93      8.71 o 
  -1   1   5      290.71      309.99     25.98 o 
   0   1   5      722.92      733.00     31.48 o 
   1   1   5      280.39      309.31     16.24 o 
   2   1   5      455.64      426.34     20.71 o 
   3   1   5        1.16        0.24      3.90 o 
   4   1   5        0.00       -4.90      4.21 o 
   5   1   5       28.93       28.18      6.47 o 
   6   1   5      251.61      247.36     21.76 o 
   7   1   5      283.86      297.01     24.83 o 
   8   1   5       45.46       19.43     13.95 o 
   9   1   5       12.14       12.46     15.44 o 
  10   1   5        4.65        5.48     16.44 o 
  11   1   5        0.05       -4.98     19.93 o 
  12   1   5       22.42       28.40     25.41 o 
 -15   2   5       11.38       36.87     25.91 o 
 -14   2   5       15.65       16.94     22.42 o 
 -13   2   5       42.66       67.26     25.41 o 
 -12   2   5        4.99        2.49     16.44 o 
 -11   2   5       74.90       76.18     28.90 o 
 -10   2   5        4.08       10.08      7.37 o 
  -9   2   5       36.14       46.48      8.77 o 
  -8   2   5       36.50       57.91      9.48 o 
  -7   2   5        0.16       -6.01      4.01 o 
  -6   2   5       93.30       98.74      9.34 o 
  -5   2   5       87.44       76.77      7.76 o 
  -4   2   5     1031.22     1007.13     42.76 o 
  -3   2   5      657.31      594.11     26.51 o 
  -2   2   5       62.06       60.89      8.25 o 
  -1   2   5      508.21      513.14     23.45 o 
   0   2   5     2775.19     2761.38    109.59 o 
   1   2   5     3020.49     3059.95    121.20 o 
   2   2   5      403.27      415.62     20.66 o 
   3   2   5      238.05      256.67     15.64 o 
   4   2   5      138.11      140.16     11.55 o 
   5   2   5      247.76      240.26     20.42 o 
   6   2   5      142.49      147.50     26.40 o 
   7   2   5       10.79       25.34     10.50 o 
   8   2   5      205.95      207.25     33.88 o 
   9   2   5       11.81       66.76     22.42 o 
  10   2   5        9.57       34.38     21.42 o 
  11   2   5        0.73       33.88     22.92 o 
 -15   3   5       11.85       32.88     24.41 o 
 -14   3   5       13.12        1.99     20.92 o 
 -13   3   5       60.36        4.48     18.43 o 
 -12   3   5       22.12       16.44     17.44 o 
 -11   3   5       37.15       29.89     15.44 o 
 -10   3   5        7.53        1.10      6.29 o 
  -9   3   5       25.00       26.30     15.01 o 
  -8   3   5       12.39       10.12      5.78 o 
  -7   3   5       12.24       13.36      5.64 o 
  -6   3   5      327.92      352.92     19.77 o 
  -5   3   5     3893.98     3779.98    149.36 o 
  -4   3   5      876.79      954.66     40.60 o 
  -3   3   5     2021.85     1979.08     79.80 o 
  -2   3   5       24.24       21.75      3.86 o 
  -1   3   5        8.23       17.63      3.96 o 
   0   3   5      679.44      691.35     31.39 o 
   1   3   5     1087.15     1141.30     48.31 o 
   2   3   5      578.76      579.03     27.26 o 
   3   3   5       40.09       36.71     11.35 o 
   4   3   5      463.26      494.64     24.85 o 
   5   3   5        0.54        2.20      7.02 o 
   6   3   5      105.59      133.52     17.08 o 
   7   3   5        1.85       19.89     11.35 o 
   8   3   5       37.86       36.11     22.17 o 
   9   3   5        0.40       17.94     18.43 o 
  10   3   5        1.60       12.95     18.43 o 
  11   3   5        9.31       26.90     22.42 o 
 -15   4   5        2.12      -21.92     20.92 o 
 -14   4   5        0.16      -13.95     18.93 o 
 -13   4   5        0.26       -5.48     16.94 o 
 -12   4   5       15.77        2.99     17.44 o 
 -11   4   5      299.82      328.40     28.16 o 
 -10   4   5       85.54       81.39     11.21 o 
  -9   4   5      288.50      268.69     40.20 o 
  -8   4   5      220.70      220.19     15.76 o 
  -7   4   5      153.65      156.90     12.38 o 
  -6   4   5      443.82      459.04     22.95 o 
  -5   4   5     1208.43     1182.67     50.15 o 
  -4   4   5        0.00        1.36      2.91 o 
  -3   4   5       20.03        4.77     17.19 o 
  -2   4   5     2913.56     2903.35    144.78 o 
  -1   4   5     2769.90     2782.00    110.63 o 
   0   4   5       29.91       23.55      5.07 o 
   1   4   5      256.38      260.78     18.37 o 
   2   4   5       68.15       80.05      8.39 o 
   3   4   5        2.82        9.70      6.05 o 
   4   4   5       50.68       55.05     11.12 o 
   5   4   5       63.67       70.16     17.94 o 
   6   4   5      328.14      419.35     54.05 o 
   7   4   5       94.23       91.84     16.90 o 
   8   4   5       10.92        3.58     11.06 o 
   9   4   5        3.20       -9.47     16.44 o 
  10   4   5        0.83      -10.96     17.44 o 
  11   4   5        6.37       21.42     25.91 o 
 -15   5   5        0.15       16.44     23.91 o 
 -14   5   5       49.37       15.44     22.92 o 
 -13   5   5       25.70       46.83     23.91 o 
 -12   5   5       15.14        2.29     11.92 o 
 -11   5   5      285.73      322.87     95.65 o 
 -10   5   5        7.32        2.04      8.23 o 
  -9   5   5       61.68       59.42      9.64 o 
  -8   5   5      203.07      213.19     15.59 o 
  -7   5   5       37.11       24.90      6.50 o 
  -6   5   5        0.65        6.27      5.57 o 
  -5   5   5       23.69       24.31      5.04 o 
  -4   5   5       18.95       28.94      4.24 o 
  -3   5   5      868.68      975.66     58.79 o 
  -2   5   5      211.69      251.98     20.96 o 
  -1   5   5     1338.42     1318.75     70.62 o 
   0   5   5      100.50       96.77     12.77 o 
   1   5   5       24.84       25.50      5.73 o 
   2   5   5       13.02        9.58      5.28 o 
   3   5   5        0.84        1.34      5.11 o 
   4   5   5       12.26       16.60      8.37 o 
   5   5   5       53.94       68.66     22.42 o 
   6   5   5      305.55      300.99     27.15 o 
   7   5   5       12.78       18.77     12.09 o 
   8   5   5        2.42        7.37     12.89 o 
   9   5   5        2.41      -11.51     11.98 o 
  10   5   5        0.04       13.95     21.42 o 
 -12   6   5       10.10        5.98     18.43 o 
 -11   6   5       16.43       -3.49     15.44 o 
 -10   6   5      257.30      233.16     35.87 o 
  -9   6   5       12.71        7.74      8.63 o 
  -8   6   5     1527.79     1379.02    108.61 o 
  -7   6   5       74.23       48.66     10.57 o 
  -6   6   5       99.64      105.84     14.59 o 
  -5   6   5       97.50       92.35     37.61 o 
  -4   6   5        3.39       -1.68      7.97 o 
  -3   6   5       11.38        1.65      6.16 o 
  -2   6   5       24.83       21.51      8.58 o 
  -1   6   5      292.98      277.30     22.87 o 
   0   6   5      543.03      533.74     34.63 o 
   1   6   5       64.87       68.22     12.47 o 
   2   6   5      281.79      286.32     23.68 o 
   3   6   5       24.62       55.30     18.93 o 
   4   6   5        0.00       17.94     15.94 o 
   5   6   5       52.12       86.69     23.42 o 
   6   6   5        0.68        4.48     17.44 o 
   7   6   5       12.44       22.42     17.94 o 
   8   6   5        0.33        0.50     22.92 o 
   9   6   5        1.17       13.95     25.91 o 
 -13   7   5       31.17       29.39     24.91 o 
 -12   7   5        6.85        6.48     17.94 o 
 -11   7   5        2.91       -1.49     15.44 o 
 -10   7   5        2.68       23.91     16.44 o 
  -9   7   5       35.20       45.34     16.94 o 
  -8   7   5        8.86       10.14      9.29 o 
  -7   7   5       81.32       95.96     15.25 o 
  -6   7   5      191.80      199.13     20.42 o 
  -5   7   5       47.51       53.08     19.93 o 
  -4   7   5        0.01       -0.50      6.69 o 
  -3   7   5        7.79        7.25      7.73 o 
  -2   7   5       14.54       27.31      8.58 o 
  -1   7   5       15.62       34.02     15.69 o 
   0   7   5      139.09      165.84     29.89 o 
   1   7   5       40.61       49.24     13.70 o 
   2   7   5        8.75       -1.51      8.79 o 
   3   7   5       40.90       21.42     17.44 o 
   4   7   5        4.54       12.46     16.94 o 
   5   7   5        2.95      -16.94     14.95 o 
   6   7   5        1.97       19.93     21.42 o 
   7   7   5       30.35       26.90     24.41 o 
   8   7   5        8.94       22.42     25.41 o 
   9   7   5        0.02      -22.42     22.92 o 
 -13   8   5        3.33      -10.46     19.43 o 
 -12   8   5       12.93       31.39     21.42 o 
 -11   8   5        0.09       14.45     17.44 o 
 -10   8   5       17.82        0.50     12.95 o 
  -9   8   5       20.59       27.40     16.44 o 
  -8   8   5       87.16      109.17     16.64 o 
  -7   8   5       17.25       53.79     22.17 o 
  -6   8   5      117.73      128.69     17.96 o 
  -5   8   5      257.39      275.72     46.08 o 
  -4   8   5      115.14      102.90     15.84 o 
  -3   8   5      199.69      216.67     21.65 o 
  -2   8   5       12.98        4.20      8.23 o 
  -1   8   5        2.00       10.99      8.63 o 
   0   8   5       39.94       36.76     11.77 o 
   1   8   5      161.60      193.60     21.49 o 
   2   8   5       50.66       47.83     20.43 o 
   3   8   5       43.09       28.40     19.93 o 
   4   8   5       77.26       51.31     22.42 o 
   5   8   5       41.93        3.49     18.43 o 
   6   8   5        2.73        5.48     23.42 o 
   7   8   5        5.58      -26.40     19.43 o 
   8   8   5        1.01      -18.93     22.42 o 
 -14   9   5        0.89      -21.92     21.92 o 
 -13   9   5        0.57       -8.47     20.92 o 
 -12   9   5        0.02       16.94     20.92 o 
 -11   9   5        2.31        4.48     18.93 o 
 -10   9   5        0.80       19.93     15.94 o 
  -9   9   5        0.14       11.96     15.94 o 
  -8   9   5        1.30        2.74      9.16 o 
  -7   9   5       46.34       24.97     19.93 o 
  -6   9   5       12.00       26.68     15.69 o 
  -5   9   5        4.29       26.58     11.49 o 
  -4   9   5       14.67       13.10      9.85 o 
  -3   9   5       45.98       24.13     10.76 o 
  -2   9   5      261.15      309.26     27.65 o 
  -1   9   5       36.24       20.07     10.35 o 
   0   9   5      462.51      484.61     36.36 o 
   1   9   5      237.85      245.12     37.86 o 
   2   9   5       21.76       50.32     23.42 o 
   3   9   5        0.21      -14.45     15.44 o 
   4   9   5        9.14       23.91     23.42 o 
   5   9   5       28.24       75.73     27.90 o 
   6   9   5       10.09        5.98     21.42 o 
   7   9   5        0.05      -14.95     22.92 o 
 -13  10   5        4.43      -22.92     21.42 o 
 -12  10   5        8.62       18.93     22.92 o 
 -11  10   5        1.95       -2.49     17.94 o 
 -10  10   5       24.74       30.39     19.93 o 
  -9  10   5        2.88       30.89     16.94 o 
  -8  10   5        1.64        0.50     14.45 o 
  -7  10   5       24.51       17.95     11.61 o 
  -6  10   5        0.64        9.79     10.53 o 
  -5  10   5        0.87        9.07     10.50 o 
  -4  10   5       14.80        7.67     20.68 o 
  -3  10   5      179.56      182.97     22.54 o 
  -2  10   5      119.99      106.60     22.67 o 
  -1  10   5       53.05       76.46     16.03 o 
   0  10   5        4.37       20.71     11.70 o 
   1  10   5        8.72       35.87     19.93 o 
   2  10   5        8.13       17.44     17.44 o 
   3  10   5        3.51       21.92     21.42 o 
   4  10   5        3.14      -29.89     19.93 o 
   5  10   5        0.45       27.90     23.42 o 
   6  10   5        1.30       34.38     27.90 o 
 -13  11   5        1.05      -13.45     21.92 o 
 -12  11   5        0.17       33.38     24.41 o 
 -11  11   5        3.43       -7.47     17.44 o 
 -10  11   5        8.08       -1.99     18.93 o 
  -9  11   5       11.84       28.40     20.43 o 
  -8  11   5        2.89       20.92     17.44 o 
  -7  11   5        2.54       -3.89     12.95 o 
  -6  11   5       67.60       44.40     21.17 o 
  -5  11   5       40.21       35.64     13.91 o 
  -4  11   5        1.69       -4.34     10.55 o 
  -3  11   5       78.29       63.52     28.65 o 
  -2  11   5        8.11       11.96     11.98 o 
  -1  11   5       32.56       31.44     14.39 o 
   0  11   5       15.93       49.32     22.42 o 
   1  11   5        2.19       69.25     24.91 o 
   2  11   5       23.69       16.94     20.43 o 
   3  11   5        0.06       14.45     22.92 o 
   4  11   5        1.05      -10.96     21.92 o 
   5  11   5        1.88        6.97     24.41 o 
 -12  12   5        0.00      -13.45     23.42 o 
 -11  12   5        0.08        3.49     20.92 o 
 -10  12   5        0.01       -3.49     18.43 o 
  -9  12   5        4.59      -10.96     17.44 o 
  -8  12   5        9.32       17.44     20.92 o 
  -7  12   5       14.66       -1.99     18.93 o 
  -6  12   5        8.32       27.21     14.43 o 
  -5  12   5        7.43       28.90     13.88 o 
  -4  12   5        3.63       22.38     14.26 o 
  -3  12   5        0.34       -9.71     10.92 o 
  -2  12   5       23.25       14.20     13.70 o 
  -1  12   5       14.38       34.41     15.75 o 
   0  12   5        9.65       33.38     22.42 o 
   1  12   5        0.88       40.85     24.41 o 
   2  12   5        8.03       62.28     24.91 o 
   3  12   5        0.94       -4.98     22.92 o 
   4  12   5        0.12        0.00     21.42 o 
 -11  13   5        2.63       11.96     22.92 o 
 -10  13   5        4.81      -25.41     19.93 o 
  -9  13   5        0.03       25.41     23.91 o 
  -8  13   5        0.55        1.00     19.93 o 
  -7  13   5        0.27       44.34     26.40 o 
  -6  13   5        7.72       12.95     15.10 o 
  -5  13   5       17.52        3.39     13.89 o 
  -4  13   5        0.28        1.47     13.04 o 
  -3  13   5        1.35       10.50     14.20 o 
  -2  13   5       63.67       20.03     18.18 o 
  -1  13   5        2.46        5.98     19.43 o 
   0  13   5        9.02      -10.96     20.92 o 
   1  13   5        7.69        9.96     20.43 o 
   2  13   5        0.36       15.94     24.41 o 
   3  13   5        2.25       11.96     22.92 o 
  -9  14   5        1.27       13.95     24.41 o 
  -8  14   5        3.13      -27.40     19.43 o 
  -7  14   5        0.04       20.43     24.41 o 
  -6  14   5        2.49       -2.99     21.42 o 
  -5  14   5        0.34       -4.02     35.87 o 
  -4  14   5       40.52       34.53     18.02 o 
  -3  14   5        0.32      -17.71     13.40 o 
  -2  14   5        1.83       -0.50     21.42 o 
  -1  14   5        0.22      -11.46     22.42 o 
   0  14   5        0.61       -3.99     23.91 o 
   1  14   5        0.23       35.37     27.40 o 
  -7  15   5        0.08       17.94     25.91 o 
  -6  15   5        0.61       11.96     23.91 o 
  -5  15   5        1.99       21.42     25.91 o 
  -4  15   5       13.67       23.44     19.20 o 
  -3  15   5        6.60       48.33     27.40 o 
  -2  15   5        0.56      -11.46     22.42 o 
   2 -18   6        1.72       22.42     28.40 o 
   3 -18   6        0.91       11.46     27.40 o 
  -3 -17   6        0.05      -14.45     22.42 o 
  -2 -17   6        0.89        3.49     21.92 o 
   1 -17   6        3.89       -2.49     23.42 o 
   2 -17   6        0.16       13.45     24.91 o 
   3 -17   6        3.34       -1.99     21.42 o 
   4 -17   6       17.30       25.91     23.91 o 
   5 -17   6        4.89       56.30     27.90 o 
   6 -17   6        0.02       -0.50     25.91 o 
  -5 -16   6        3.99        6.97     23.42 o 
  -4 -16   6        0.00        7.97     19.93 o 
  -3 -16   6        0.48       19.43     21.42 o 
  -2 -16   6        0.32       -9.47     17.94 o 
   1 -16   6        0.08       -8.97     19.93 o 
   2 -16   6        7.90        0.00     20.92 o 
   3 -16   6       13.72       43.34     26.90 o 
   4 -16   6        8.18        6.48     21.92 o 
   5 -16   6        7.87       37.86     25.41 o 
   6 -16   6        0.83       36.37     24.91 o 
   7 -16   6        5.18       17.94     22.42 o 
   8 -16   6        0.74        3.49     20.43 o 
  -7 -15   6        9.70       -8.47     20.92 o 
  -6 -15   6       63.01       75.73     30.39 o 
  -5 -15   6        5.13        7.47     18.93 o 
  -4 -15   6        2.53      -11.46     17.94 o 
  -3 -15   6        3.87        0.00     16.44 o 
  -2 -15   6        2.53       22.92     19.43 o 
  -1 -15   6        1.27      -17.44     15.44 o 
   0 -15   6       38.08       44.34     22.42 o 
   1 -15   6        0.38       -1.49     19.43 o 
   2 -15   6        0.81        2.49     16.44 o 
   3 -15   6        1.69       -4.48     20.92 o 
   4 -15   6        0.28        8.97     20.92 o 
   5 -15   6       31.91       29.89     22.92 o 
   6 -15   6        5.45       34.87     23.91 o 
   7 -15   6       25.01       23.42     22.92 o 
   8 -15   6        2.33       -7.47     19.93 o 
   9 -15   6        0.14        1.00     18.93 o 
  -8 -14   6        8.85       62.28     28.90 o 
  -7 -14   6        5.54      -11.96     17.94 o 
  -6 -14   6        1.88       -7.97     18.93 o 
  -5 -14   6       11.04       12.46     18.93 o 
  -4 -14   6        0.93       15.94     19.93 o 
  -3 -14   6        0.30        5.48     17.44 o 
  -2 -14   6        2.50       29.39     18.93 o 
  -1 -14   6       19.66       53.48     15.30 o 
   0 -14   6       20.56       25.41     18.93 o 
   6 -14   6       12.18       71.24     26.40 o 
   7 -14   6       23.51       40.35     20.92 o 
   8 -14   6        1.51       19.43     19.93 o 
   9 -14   6        0.41       12.95     21.42 o 
  -9 -13   6        6.96        1.00     24.41 o 
  -8 -13   6       14.53        7.47     20.92 o 
  -7 -13   6        3.55      -17.22     11.48 o 
  -6 -13   6       85.02       83.41     19.68 o 
  -5 -13   6       38.38       51.58     14.33 o 
  -4 -13   6        5.20        5.75     10.41 o 
  -3 -13   6       56.64       79.35     15.67 o 
  -2 -13   6       63.59       47.00     16.44 o 
  -1 -13   6      127.68      112.11     44.84 o 
   0 -13   6        1.50       -2.52      8.63 o 
   1 -13   6        5.91       -9.29     10.21 o 
   2 -13   6      117.70      113.08     21.92 o 
   3 -13   6       50.89       98.94     20.43 o 
   4 -13   6       30.35        5.42     11.26 o 
   5 -13   6       26.36       25.96     27.15 o 
   6 -13   6        2.23       -7.47     16.94 o 
   7 -13   6        0.01        1.99     18.43 o 
   8 -13   6        3.16       -3.12     12.32 o 
   9 -13   6        0.71       28.90     19.43 o 
  10 -13   6        1.44       17.44     21.92 o 
 -10 -12   6        2.19       16.94     24.41 o 
  -9 -12   6        2.36      -17.34     11.56 o 
  -8 -12   6       39.43       23.64     28.40 o 
  -7 -12   6       51.85       60.17     17.19 o 
  -6 -12   6       65.34       64.77     22.67 o 
  -5 -12   6        4.33       10.17     15.94 o 
  -4 -12   6        0.23       -3.92      8.26 o 
  -3 -12   6       14.05       10.41      9.49 o 
  -2 -12   6       15.35       13.03      9.29 o 
  -1 -12   6        7.47        1.17      6.53 o 
   0 -12   6      186.53      155.06     29.14 o 
   1 -12   6       97.35      116.77     29.64 o 
   2 -12   6        0.16       -9.21      7.54 o 
   3 -12   6       95.15      111.46     17.45 o 
   4 -12   6       70.03       82.06     15.60 o 
   5 -12   6        0.02       -0.74     10.64 o 
   6 -12   6        6.51        3.96     11.26 o 
   7 -12   6        0.09       -2.21     12.45 o 
   8 -12   6        0.08       -3.49     17.44 o 
   9 -12   6        1.38       14.17     13.48 o 
  10 -12   6        0.03       12.25     20.43 o 
  11 -12   6        4.57       13.70     24.16 o 
 -11 -11   6        2.55       20.11     16.19 o 
 -10 -11   6        1.38      -11.46     17.44 o 
  -9 -11   6        8.61        6.94     18.18 o 
  -8 -11   6       23.46       -5.54     11.21 o 
  -7 -11   6      441.77      445.19     36.66 o 
  -6 -11   6       93.90      117.52     19.02 o 
  -5 -11   6       13.57       10.04      9.79 o 
  -4 -11   6       38.29       26.95     17.69 o 
  -3 -11   6       69.25       74.08     13.18 o 
  -2 -11   6        7.15        4.30     10.76 o 
  -1 -11   6       66.37       53.95     14.13 o 
   0 -11   6        8.75       20.21      8.97 o 
   1 -11   6       76.55       96.67     16.91 o 
   2 -11   6       95.77      112.83     38.11 o 
   3 -11   6       38.88       29.18     10.00 o 
   4 -11   6        1.89        9.39      9.22 o 
   5 -11   6        0.92       -0.21     10.14 o 
   6 -11   6       67.14       57.42     15.53 o 
   7 -11   6       31.52       24.42     24.91 o 
   8 -11   6        2.43        5.73     12.83 o 
   9 -11   6        0.39      -10.46     14.95 o 
  10 -11   6        1.11        5.30     13.33 o 
  11 -11   6        5.85       31.64     17.26 o 
 -11 -10   6        0.57       21.47     15.32 o 
 -10 -10   6        3.29        7.94     12.31 o 
  -9 -10   6       56.59       23.42     18.43 o 
  -8 -10   6       51.62       37.41     14.33 o 
  -7 -10   6        0.98        6.01      9.79 o 
  -6 -10   6       97.35       73.16     15.04 o 
  -5 -10   6        3.31        9.54      9.08 o 
  -4 -10   6        9.34       21.44     17.69 o 
  -3 -10   6       69.15       52.23      9.30 o 
  -2 -10   6      113.70      115.94     16.76 o 
  -1 -10   6      538.20      562.60     28.38 o 
   0 -10   6       16.25       10.35      9.37 o 
   1 -10   6       19.73        8.38      6.48 o 
   2 -10   6        0.03       -2.61      5.96 o 
   3 -10   6        6.16        4.99      6.86 o 
   4 -10   6        5.04        3.39      6.45 o 
   5 -10   6        0.03        0.25      9.16 o 
   6 -10   6        0.87        4.48      9.57 o 
   7 -10   6        7.95       21.68     12.98 o 
   8 -10   6        1.62        4.72     12.47 o 
   9 -10   6        7.85        9.41     14.59 o 
  10 -10   6        6.15       -3.49     16.44 o 
  11 -10   6       12.25       31.93     16.81 o 
 -12  -9   6        0.06       12.59     15.60 o 
 -11  -9   6       17.35        6.21     13.89 o 
 -10  -9   6       34.55       32.68     14.04 o 
  -9  -9   6        1.90       19.43     15.94 o 
  -8  -9   6        8.44       27.55     11.92 o 
  -7  -9   6       68.22       82.58     15.81 o 
  -6  -9   6       75.58       87.60     26.16 o 
  -5  -9   6        3.18       16.10      8.27 o 
  -4  -9   6       85.74       88.77     10.41 o 
  -3  -9   6       85.54       91.91     27.30 o 
  -2  -9   6      877.65      848.79     39.11 o 
  -1  -9   6        2.07       -2.14      4.37 o 
   0  -9   6        2.54        5.56      4.54 o 
   1  -9   6       50.65       52.46     10.39 o 
   2  -9   6       36.72       41.15      7.16 o 
   3  -9   6        0.11        5.88      8.97 o 
   4  -9   6      202.80      211.91     21.06 o 
   5  -9   6        1.28       -9.90      9.96 o 
   6  -9   6        2.57       -3.88     10.39 o 
   7  -9   6        0.00       12.24     11.80 o 
   8  -9   6       39.04       46.40     29.64 o 
   9  -9   6       20.59        0.76     12.41 o 
  10  -9   6       51.26       16.44     18.93 o 
  11  -9   6       18.67       31.38     15.25 o 
  12  -9   6        8.39       22.42     27.40 o 
 -13  -8   6        0.19        8.94     16.64 o 
 -12  -8   6        0.09      -11.87     12.77 o 
 -11  -8   6       13.15        3.00     12.85 o 
 -10  -8   6        0.26        6.30     11.56 o 
  -9  -8   6       64.80       61.07     14.80 o 
  -8  -8   6      151.34      202.77     31.88 o 
  -7  -8   6        0.00       -2.49      9.96 o 
  -6  -8   6       42.91       48.16     11.27 o 
  -5  -8   6       11.25       10.17      7.52 o 
  -4  -8   6       53.85       46.26     14.19 o 
  -3  -8   6       34.29       37.67      7.12 o 
  -2  -8   6      144.69      166.63     14.74 o 
  -1  -8   6       31.56       16.69      6.69 o 
   0  -8   6       12.35        9.94      6.31 o 
   1  -8   6      129.13      106.31      9.82 o 
   2  -8   6      285.31      294.09     17.08 o 
   3  -8   6        0.38        3.02      9.71 o 
   4  -8   6       12.95        8.18      6.67 o 
   5  -8   6       29.09       31.61     18.43 o 
   6  -8   6      134.24      125.06     17.97 o 
   7  -8   6        7.98       16.56     11.35 o 
   8  -8   6       32.80       31.61     13.20 o 
   9  -8   6        9.32        6.38     11.96 o 
  10  -8   6       27.80       14.28     15.81 o 
  11  -8   6       11.65       19.43     23.42 o 
  12  -8   6        0.01       -8.97     21.42 o 
 -13  -7   6        3.47        9.30     15.94 o 
 -12  -7   6        6.27       13.10     13.29 o 
 -11  -7   6       16.79       23.47     13.56 o 
 -10  -7   6        3.19        9.37     11.21 o 
  -9  -7   6       37.18       52.93     13.21 o 
  -8  -7   6      536.10      472.14     35.89 o 
  -7  -7   6        7.10        7.63      9.08 o 
  -6  -7   6        1.09       11.46     10.96 o 
  -5  -7   6        0.43        1.07     11.46 o 
  -4  -7   6      261.28      295.10     21.06 o 
  -3  -7   6       23.28       24.68      8.72 o 
  -2  -7   6      869.33      904.83     40.25 o 
  -1  -7   6      492.51      540.49     32.05 o 
   0  -7   6       45.21       48.14      7.18 o 
   1  -7   6      167.37      185.10     12.77 o 
   2  -7   6      102.45       84.69      8.40 o 
   3  -7   6     1342.61     1440.93     75.70 o 
   4  -7   6      145.20      162.86     17.08 o 
   5  -7   6       21.00       20.04      8.27 o 
   6  -7   6      146.95      147.07     18.47 o 
   7  -7   6        1.68       -2.24     12.46 o 
   8  -7   6       85.30       77.01     16.56 o 
   9  -7   6       59.45       70.22     16.38 o 
  10  -7   6        7.26       11.78     21.67 o 
  11  -7   6        1.34        3.99     20.43 o 
  12  -7   6        0.57       16.94     22.92 o 
 -13  -6   6       10.29       16.40     15.07 o 
 -12  -6   6        1.52      -11.18     11.09 o 
 -11  -6   6       10.44       17.18     11.25 o 
 -10  -6   6       29.39       18.84     12.06 o 
  -9  -6   6      131.26      144.21     20.20 o 
  -8  -6   6       74.50       87.20     15.67 o 
  -7  -6   6      292.92      235.74     25.66 o 
  -6  -6   6      169.24      189.69     18.98 o 
  -5  -6   6      166.29      183.63     13.12 o 
  -4  -6   6        0.12       -3.18      3.59 o 
  -3  -6   6      120.20      130.46     10.90 o 
  -2  -6   6     1307.13     1260.65     53.49 o 
  -1  -6   6      112.00      110.42      9.59 o 
   0  -6   6      183.93      198.17     15.96 o 
   1  -6   6      101.09      104.35      9.09 o 
   2  -6   6     1340.98     1417.96     58.72 o 
   3  -6   6       46.88       39.41      8.08 o 
   4  -6   6      475.45      558.29     46.58 o 
   5  -6   6      120.25      138.73     16.38 o 
   6  -6   6      174.47      171.59     19.18 o 
   7  -6   6      162.94      185.91     21.48 o 
   8  -6   6        3.79       -5.69     10.39 o 
   9  -6   6       29.37       15.86     12.12 o 
  10  -6   6       27.47       56.79     23.42 o 
  11  -6   6        3.43       11.46     20.92 o 
  12  -6   6        0.42      -25.91     18.43 o 
 -14  -5   6       12.88       -2.51     15.18 o 
 -13  -5   6        9.83        4.43     11.98 o 
 -12  -5   6        1.19       19.41     27.65 o 
 -11  -5   6       55.44       95.12     18.12 o 
 -10  -5   6        0.03        0.63     13.95 o 
  -9  -5   6      131.07      107.92     21.17 o 
  -8  -5   6       27.28       28.29     10.17 o 
  -7  -5   6       43.23       30.89      9.51 o 
  -6  -5   6       19.88       32.43      6.16 o 
  -5  -5   6        9.43        8.21      5.22 o 
  -4  -5   6      105.02      123.37     11.90 o 
  -3  -5   6     1738.21     1730.50     71.21 o 
  -2  -5   6      254.52      245.72     17.29 o 
  -1  -5   6       18.58       17.77      4.69 o 
   0  -5   6     3675.86     3744.28    182.48 o 
   1  -5   6     2233.26     2377.11     95.38 o 
   2  -5   6      559.51      646.07     29.34 o 
   3  -5   6       31.09       29.58      5.24 o 
   4  -5   6       11.04        7.19      6.23 o 
   5  -5   6        0.20        7.59      7.72 o 
   6  -5   6        0.67       -5.75      7.65 o 
   7  -5   6       23.88       30.48     14.70 o 
   8  -5   6      202.39      252.69     24.82 o 
   9  -5   6       75.56       61.78     22.42 o 
  10  -5   6        0.66       42.35     22.42 o 
  11  -5   6       14.36       35.87     23.91 o 
  12  -5   6        4.40        0.00     19.93 o 
 -14  -4   6        0.92       22.42     16.46 o 
 -13  -4   6        1.08        2.24     13.48 o 
 -12  -4   6        6.78        0.42     12.83 o 
 -11  -4   6      121.20      106.78     18.84 o 
 -10  -4   6      167.78      152.04     30.89 o 
  -9  -4   6       37.51       46.09     14.45 o 
  -8  -4   6       13.87       12.08      8.26 o 
  -7  -4   6       11.86        4.43      7.22 o 
  -6  -4   6      233.67      249.13     15.53 o 
  -5  -4   6        0.02       -5.41      3.60 o 
  -4  -4   6      449.42      451.40     22.20 o 
  -3  -4   6     3714.17     3548.11    140.32 o 
  -2  -4   6      151.78      148.23     10.98 o 
  -1  -4   6      329.60      325.12     16.85 o 
   0  -4   6        6.32        2.12      3.43 o 
   1  -4   6      117.74      111.18     18.42 o 
   2  -4   6       12.82       13.95      4.22 o 
   3  -4   6        2.22        3.03      3.63 o 
   4  -4   6      230.14      313.61     30.89 o 
   5  -4   6       94.99      134.31     15.67 o 
   6  -4   6       76.45       65.92     12.19 o 
   7  -4   6       46.24       24.98     32.38 o 
   8  -4   6       28.46       18.21     10.90 o 
   9  -4   6       62.82       37.86     18.93 o 
  10  -4   6       47.32      129.53     30.89 o 
  11  -4   6        2.59      -19.43     13.95 o 
  12  -4   6        0.44      -11.46     18.43 o 
 -14  -3   6        0.61      -12.95     20.43 o 
 -13  -3   6        6.10        3.41     13.95 o 
 -12  -3   6        5.67        9.49     12.41 o 
 -11  -3   6        5.43       10.46     11.41 o 
 -10  -3   6        8.09       17.73     10.90 o 
  -9  -3   6       69.17       77.93     31.64 o 
  -8  -3   6       35.39       48.49     10.85 o 
  -7  -3   6       27.73       20.98      5.92 o 
  -6  -3   6      972.08      949.37     42.02 o 
  -5  -3   6      378.36      383.17     19.94 o 
  -4  -3   6        8.13        4.25      3.39 o 
  -3  -3   6      146.74      152.46     10.54 o 
  -2  -3   6      298.67      262.39     14.66 o 
  -1  -3   6      759.46      741.33     32.39 o 
   0  -3   6     1111.69     1100.50     46.21 o 
   1  -3   6       97.42      107.22      8.58 o 
   2  -3   6     1653.42     1853.48     75.54 o 
   3  -3   6        5.06        1.09      3.73 o 
   4  -3   6      117.19      117.54      9.78 o 
   5  -3   6       24.17       20.75      9.22 o 
   6  -3   6        0.67        3.85      6.51 o 
   7  -3   6      160.29      191.84     41.10 o 
   8  -3   6       38.87       48.82     19.43 o 
   9  -3   6       44.30       45.34     21.42 o 
  10  -3   6       80.36       61.78     21.92 o 
  11  -3   6        0.43        1.00     17.94 o 
  12  -3   6        2.31        4.48     21.92 o 
 -15  -2   6        0.13        7.97     22.42 o 
 -14  -2   6        4.42       -1.99     18.93 o 
 -13  -2   6        5.59        5.01     18.93 o 
 -12  -2   6        4.17        6.06     11.41 o 
 -11  -2   6        2.94        2.99     10.57 o 
 -10  -2   6      303.48      297.31     26.93 o 
  -9  -2   6      504.39      529.90     36.45 o 
  -8  -2   6      151.63      158.22     16.63 o 
  -7  -2   6       91.94       99.97     10.00 o 
  -6  -2   6       14.31       11.55      7.02 o 
  -5  -2   6       25.34       37.71      7.20 o 
  -4  -2   6      348.74      336.12     17.67 o 
  -3  -2   6      411.22      409.21     20.00 o 
  -2  -2   6        7.46       12.34      3.56 o 
  -1  -2   6      436.98      413.48     19.75 o 
   0  -2   6       24.17       26.05      4.77 o 
   1  -2   6     1623.25     1563.93     64.03 o 
   2  -2   6      722.12      798.49     35.18 o 
   3  -2   6      318.29      330.21     17.91 o 
   4  -2   6       16.05       21.60      5.56 o 
   5  -2   6       24.03       31.03      6.42 o 
   6  -2   6        1.41        0.21      6.67 o 
   7  -2   6      186.39      174.11     18.98 o 
   8  -2   6      229.26      195.29     32.38 o 
   9  -2   6        3.64        8.97     16.44 o 
  10  -2   6        3.30       13.95     18.43 o 
  11  -2   6       42.02        4.48     18.93 o 
  12  -2   6        1.44        7.47     21.92 o 
 -15  -1   6        1.07        4.48     21.92 o 
 -14  -1   6        4.25        9.96     19.93 o 
 -13  -1   6       27.15       23.91     18.43 o 
 -12  -1   6        9.67       32.26     18.68 o 
 -11  -1   6       69.68       65.98     20.92 o 
 -10  -1   6       30.71       19.18     10.22 o 
  -9  -1   6       44.32       55.97     11.77 o 
  -8  -1   6       77.75       89.83     10.21 o 
  -7  -1   6      693.27      763.19     34.94 o 
  -6  -1   6     2107.39     2105.92     85.97 o 
  -5  -1   6      223.91      239.23     16.70 o 
  -4  -1   6      763.13      820.20     35.93 o 
  -3  -1   6        6.78        4.60      3.27 o 
  -2  -1   6        0.46        1.39      2.93 o 
  -1  -1   6       72.07       71.56     11.71 o 
   0  -1   6     1405.21     1349.65     55.68 o 
   1  -1   6     1855.49     1788.98     72.66 o 
   2  -1   6      757.30      916.84     39.78 o 
   3  -1   6     1270.84     1352.72     69.93 o 
   4  -1   6       56.55       59.54      7.96 o 
   5  -1   6        0.08        2.76      6.51 o 
   6  -1   6       53.77       33.38      9.79 o 
   7  -1   6      539.37      590.87     56.79 o 
   8  -1   6        1.17        8.97     14.95 o 
   9  -1   6        1.58       14.45     15.94 o 
  10  -1   6       10.73       -4.98     15.44 o 
  11  -1   6       20.45       18.93     20.43 o 
  12  -1   6        0.28       -2.99     22.42 o 
 -15   0   6       58.27       64.77     29.89 o 
 -14   0   6       13.36       18.43     20.92 o 
 -13   0   6       20.55        9.96     20.43 o 
 -12   0   6       74.93       63.02     15.85 o 
 -11   0   6        2.42      -11.61     10.20 o 
 -10   0   6       31.39        8.55     11.71 o 
  -9   0   6        4.02        7.30      5.93 o 
  -8   0   6      824.73      842.38     38.80 o 
  -7   0   6      645.82      691.04     32.27 o 
  -6   0   6      401.77      436.22     22.18 o 
  -5   0   6      806.33      766.36     34.28 o 
  -4   0   6       18.85       20.65      7.34 o 
  -3   0   6      111.62      118.66     12.82 o 
  -2   0   6        3.57        0.43      3.00 o 
  -1   0   6       48.24       52.28      6.23 o 
   0   0   6        4.11        6.33      3.65 o 
   1   0   6      237.53      235.71     15.63 o 
   2   0   6      338.34      390.40     20.03 o 
   3   0   6       91.12      104.43      9.65 o 
   4   0   6      162.42      171.34     12.74 o 
   5   0   6        0.33       -1.46      4.75 o 
   6   0   6      198.89      242.28     21.14 o 
   7   0   6      519.98      512.65     51.81 o 
   8   0   6       62.61       55.30     19.93 o 
   9   0   6        6.61       42.35     20.43 o 
  10   0   6       70.27       35.87     23.42 o 
  11   0   6       17.12       -1.49     19.43 o 
 -15   1   6        0.34       -5.48     21.92 o 
 -14   1   6        2.16      -28.40     19.43 o 
 -13   1   6        2.81      -21.92     14.95 o 
 -12   1   6      127.70      119.41     38.86 o 
 -11   1   6       89.71       77.32     15.84 o 
 -10   1   6        9.05       12.27      7.47 o 
  -9   1   6        7.21        5.29      6.11 o 
  -8   1   6       12.63       13.35      7.66 o 
  -7   1   6       17.34       21.50      7.61 o 
  -6   1   6       69.74       88.58      9.96 o 
  -5   1   6     1328.43     1347.30     56.41 o 
  -4   1   6     2363.49     2310.71     92.91 o 
  -3   1   6     1215.81     1168.49     48.90 o 
  -2   1   6       11.79        9.47      3.73 o 
  -1   1   6      152.18      161.36     10.54 o 
   0   1   6      416.07      396.36     27.66 o 
   1   1   6      971.10     1076.46     45.79 o 
   2   1   6      391.69      412.52     20.88 o 
   3   1   6      231.65      242.24     15.34 o 
   4   1   6      111.83      123.13     18.34 o 
   5   1   6        0.00        5.46      7.04 o 
   6   1   6      588.46      618.17     42.10 o 
   7   1   6      109.64      127.04     25.91 o 
   8   1   6        0.19        8.97     13.95 o 
   9   1   6        8.73        6.97     16.44 o 
  10   1   6        0.00        2.49     14.45 o 
  11   1   6        0.45       16.94     23.91 o 
 -15   2   6        0.08      -14.45     21.42 o 
 -14   2   6       11.71       -1.00     21.42 o 
 -13   2   6       16.48       51.31     20.92 o 
 -12   2   6       65.20      114.59     26.90 o 
 -11   2   6      124.90      160.39     20.18 o 
 -10   2   6        0.05        1.95      7.38 o 
  -9   2   6        0.04       -1.15      5.83 o 
  -8   2   6       40.25       52.08      9.34 o 
  -7   2   6        5.91       -0.98      4.61 o 
  -6   2   6      522.15      548.86     26.60 o 
  -5   2   6     1219.67     1338.39     56.37 o 
  -4   2   6     1278.43     1290.49     53.96 o 
  -3   2   6      408.13      421.39     20.42 o 
  -2   2   6      287.12      258.11     15.37 o 
  -1   2   6      552.28      510.02     23.94 o 
   0   2   6     2105.04     2363.09     94.90 o 
   1   2   6       20.98       26.85      5.86 o 
   2   2   6       19.76       14.66      5.27 o 
   3   2   6        0.34        2.55      4.75 o 
   4   2   6      416.25      421.78     22.85 o 
   5   2   6      304.86      344.83     29.39 o 
   6   2   6       80.19       94.12     15.25 o 
   7   2   6       22.78       19.90     11.09 o 
   8   2   6       22.48       26.40     16.94 o 
   9   2   6        3.92        7.97     16.94 o 
  10   2   6        0.03       27.90     21.92 o 
  11   2   6        0.09      -23.42     18.93 o 
 -15   3   6        1.23       25.91     24.91 o 
 -14   3   6        2.88      -16.44     17.94 o 
 -13   3   6       11.68       11.46     16.44 o 
 -12   3   6        0.10       -0.50     15.44 o 
 -11   3   6        4.21        0.32      7.55 o 
 -10   3   6       10.30       12.88      9.18 o 
  -9   3   6      289.02      312.89     20.25 o 
  -8   3   6       33.99       39.83      7.76 o 
  -7   3   6       26.70       16.03      6.44 o 
  -6   3   6      136.46      147.20     11.58 o 
  -5   3   6      196.20      201.31     13.19 o 
  -4   3   6       58.74       65.13     13.12 o 
  -3   3   6     1985.30     2136.85     86.01 o 
  -2   3   6      659.50      650.86     29.27 o 
  -1   3   6       73.47       78.20      7.78 o 
   0   3   6      171.75      188.09     20.72 o 
   1   3   6      216.80      240.92     18.74 o 
   2   3   6      389.78      428.31     22.51 o 
   3   3   6      231.52      282.83     17.72 o 
   4   3   6        5.93       11.71      6.21 o 
   5   3   6        0.30        0.45      8.27 o 
   6   3   6      328.53      412.26     38.11 o 
   7   3   6        5.82       -8.76     10.21 o 
   8   3   6        2.31        3.49     15.94 o 
   9   3   6        3.44        4.48     16.94 o 
  10   3   6        1.15       -3.99     19.43 o 
 -15   4   6        0.03      -21.92     21.92 o 
 -14   4   6        0.56       27.40     23.42 o 
 -13   4   6       15.15       45.34     21.92 o 
 -12   4   6       30.18       47.33     20.43 o 
 -11   4   6        4.61       -0.02     23.42 o 
 -10   4   6      172.12      163.05     19.11 o 
  -9   4   6      314.81      343.52     21.43 o 
  -8   4   6       19.66       30.88      7.26 o 
  -7   4   6        8.57        3.94      5.19 o 
  -6   4   6       79.46       85.48     12.14 o 
  -5   4   6       83.16       83.00      9.68 o 
  -4   4   6      148.59      147.70     11.09 o 
  -3   4   6     1484.30     1535.10     76.03 o 
  -2   4   6       10.53       12.42      4.35 o 
  -1   4   6      117.15      145.65     16.95 o 
   0   4   6      137.21      145.98     12.68 o 
   1   4   6       36.45       28.38      6.70 o 
   2   4   6      330.11      328.70     19.29 o 
   3   4   6       22.44       22.59      7.01 o 
   4   4   6        0.05       -3.71      7.74 o 
   5   4   6       55.80       59.03     14.45 o 
   6   4   6      197.93      206.26     45.09 o 
   7   4   6       65.44       73.11     16.55 o 
   8   4   6        4.30       10.10     14.04 o 
   9   4   6       17.85        0.50     17.44 o 
  10   4   6        0.07       16.44     22.42 o 
 -12   5   6        3.33       29.89     18.93 o 
 -11   5   6       37.40       59.43     27.65 o 
 -10   5   6        7.05        9.08      9.48 o 
  -9   5   6      212.24      226.27     28.32 o 
  -8   5   6      260.87      280.26     24.24 o 
  -7   5   6        4.77       -4.74      6.86 o 
  -6   5   6      324.99      303.50     24.48 o 
  -5   5   6       66.23       75.03     25.16 o 
  -4   5   6       64.14       64.38     11.41 o 
  -3   5   6        6.15       25.30      8.63 o 
  -2   5   6       29.98       21.51     10.71 o 
  -1   5   6      422.14      458.86     31.65 o 
   0   5   6       70.95       78.56     13.37 o 
   1   5   6       16.95       11.79      7.92 o 
   2   5   6        3.54        0.95      7.37 o 
   3   5   6        6.90       14.95     13.45 o 
   4   5   6       13.14       23.47     10.29 o 
   5   5   6      180.03      187.09     21.35 o 
   6   5   6       45.24       15.54     12.06 o 
   7   5   6        7.33       31.88     21.92 o 
   8   5   6        4.06       -5.48     20.92 o 
 -12   6   6       13.62        8.97     18.43 o 
 -11   6   6        4.09      -20.92     13.95 o 
 -10   6   6      248.96      232.88     52.56 o 
  -9   6   6      113.71      105.58     16.66 o 
  -8   6   6       45.93       35.64     16.94 o 
  -7   6   6      187.39      205.60     35.12 o 
  -6   6   6       70.43       80.50     13.33 o 
  -5   6   6       19.33       20.21      8.58 o 
  -4   6   6       22.39       27.43      9.21 o 
  -3   6   6        0.06        2.68      6.31 o 
  -2   6   6       74.43       56.88     11.61 o 
  -1   6   6        5.40        6.52     16.94 o 
   0   6   6      119.24      145.90     17.08 o 
   1   6   6        2.00        1.27      8.01 o 
   2   6   6       61.77       58.44     27.65 o 
   3   6   6        2.81       -7.97     13.95 o 
   4   6   6        5.90       -2.99     17.94 o 
   5   6   6       20.59       37.86     19.43 o 
   6   6   6        2.19      -15.44     17.94 o 
   7   6   6       47.70      104.62     30.39 o 
   8   6   6        4.87       15.94     24.91 o 
 -13   7   6        1.24       44.84     23.42 o 
 -12   7   6        0.28       23.91     19.93 o 
 -11   7   6        1.66        1.49     15.44 o 
 -10   7   6        0.69       -8.47     14.45 o 
  -9   7   6       25.43       22.42     10.50 o 
  -8   7   6        7.06        4.42     13.20 o 
  -7   7   6       10.36        3.78      8.47 o 
  -6   7   6       17.09       17.28      9.08 o 
  -5   7   6        5.83       -0.08      8.58 o 
  -4   7   6       37.49       45.24     11.06 o 
  -3   7   6        3.12       -4.98      6.69 o 
  -2   7   6       41.28       52.70     11.21 o 
  -1   7   6      107.05       93.61     18.68 o 
   0   7   6       42.41       51.60     12.12 o 
   1   7   6        6.20       -3.03      9.81 o 
   2   7   6        0.46       10.96     14.95 o 
   3   7   6        2.76       11.46     16.44 o 
   4   7   6        3.14      -16.44     16.44 o 
   5   7   6      108.88      201.77     38.86 o 
   6   7   6        5.76       13.95     19.93 o 
   7   7   6        1.21        4.98     22.42 o 
   8   7   6        6.83       -9.47     24.41 o 
 -13   8   6       17.63        8.97     21.42 o 
 -12   8   6       33.86       10.96     21.42 o 
 -11   8   6        5.03       12.95     19.43 o 
 -10   8   6        3.06       -1.49     13.95 o 
  -9   8   6       12.97        1.54      9.85 o 
  -8   8   6       71.02       66.80     22.17 o 
  -7   8   6       87.36       94.96     16.56 o 
  -6   8   6        6.43       16.44     10.55 o 
  -5   8   6        3.11       -4.16      7.92 o 
  -4   8   6        4.49        3.17      8.73 o 
  -3   8   6        5.82       13.00      9.29 o 
  -2   8   6       43.21       42.08     11.92 o 
  -1   8   6        1.36       -4.38      8.01 o 
   0   8   6       32.72       22.42     20.92 o 
   1   8   6       18.86       13.43     11.37 o 
   2   8   6       49.00       45.83     21.92 o 
   3   8   6        0.33       -4.98     16.44 o 
   4   8   6        0.58      -14.45     16.44 o 
   5   8   6      107.77      133.52     33.88 o 
   6   8   6       38.14       29.89     28.40 o 
   7   8   6        0.08       17.94     26.90 o 
 -14   9   6        6.80        8.97     25.41 o 
 -13   9   6        0.01        7.97     21.92 o 
 -12   9   6       12.32      -21.42     15.44 o 
 -11   9   6        0.33       10.46     19.43 o 
 -10   9   6        4.44       -1.00     15.94 o 
  -9   9   6        8.45       -6.48     15.44 o 
  -8   9   6        9.31        9.02     10.99 o 
  -7   9   6        3.86       11.96     10.64 o 
  -6   9   6        4.50        0.31     10.14 o 
  -5   9   6       11.72       32.21     11.80 o 
  -4   9   6        0.11       16.46     11.26 o 
  -3   9   6      384.51      397.95     33.11 o 
  -2   9   6       19.46        5.74     10.53 o 
  -1   9   6       39.21       25.05     12.31 o 
   0   9   6      146.13      180.09     22.92 o 
   1   9   6       85.15      128.04     28.40 o 
   2   9   6        1.62        5.98     17.94 o 
   3   9   6        2.18       19.93     23.42 o 
   4   9   6       36.07       86.69     29.39 o 
   5   9   6        0.01       12.95     22.92 o 
   6   9   6        1.34       -4.98     21.92 o 
   7   9   6        0.60        8.97     28.90 o 
 -13  10   6        0.69        2.49     21.92 o 
 -12  10   6        2.99       20.92     22.42 o 
 -11  10   6        0.81        1.99     17.44 o 
 -10  10   6        1.36        3.49     17.44 o 
  -9  10   6       21.00       38.86     20.43 o 
  -8  10   6        0.05        2.32     11.09 o 
  -7  10   6        0.01       10.22     11.41 o 
  -6  10   6        2.54       -2.87     14.70 o 
  -5  10   6       12.98       19.97     12.12 o 
  -4  10   6       51.65       63.94     15.32 o 
  -3  10   6       15.10       10.46     11.96 o 
  -2  10   6       12.40       11.90     13.20 o 
  -1  10   6        3.16        7.76     11.70 o 
   0  10   6        1.46        8.97     17.44 o 
   1  10   6        0.27      -15.94     14.45 o 
   2  10   6        9.91       15.94     22.92 o 
   3  10   6        3.51      -15.94     19.93 o 
   4  10   6       34.36       67.76     30.39 o 
   5  10   6        0.14       19.43     24.91 o 
   6  10   6       14.07        5.48     29.39 o 
 -12  11   6        0.25        2.49     19.93 o 
 -11  11   6        0.26       -8.97     19.93 o 
 -10  11   6        0.51       19.43     20.92 o 
  -9  11   6       13.13        6.97     18.93 o 
  -8  11   6        8.72        3.49     17.94 o 
  -7  11   6        0.75        8.53     12.41 o 
  -6  11   6       24.21       26.86     13.89 o 
  -5  11   6       32.43       79.59     17.69 o 
  -4  11   6       51.60       49.41     14.43 o 
  -3  11   6       68.35       65.36     32.13 o 
  -2  11   6       97.47       94.58     19.18 o 
  -1  11   6        2.85       17.53     13.91 o 
   0  11   6        0.04       16.94     16.94 o 
   1  11   6        0.00        4.48     17.94 o 
   2  11   6        1.02       -5.48     22.42 o 
   3  11   6        0.09      -13.95     22.92 o 
   4  11   6        5.31        1.99     24.91 o 
   5  11   6        0.00       40.85     29.39 o 
 -11  12   6        1.05       10.96     21.92 o 
 -10  12   6        0.64        6.97     19.93 o 
  -9  12   6        9.02       13.95     18.93 o 
  -8  12   6        5.66       -8.47     19.93 o 
  -7  12   6       12.87       11.21     13.76 o 
  -6  12   6       25.24       36.48     15.39 o 
  -5  12   6        0.21       12.57     14.45 o 
  -4  12   6        5.90       -0.87     23.66 o 
  -3  12   6       14.96       13.45     14.80 o 
  -2  12   6       12.51       35.50     15.60 o 
  -1  12   6        3.55       25.91     22.42 o 
   0  12   6        0.29       -6.97     18.93 o 
   1  12   6        2.54       43.84     22.42 o 
   2  12   6        0.20      -21.92     17.44 o 
   3  12   6        1.22      -10.46     20.92 o 
 -10  13   6        1.00       19.43     24.91 o 
  -9  13   6       13.03      -14.45     22.42 o 
  -8  13   6        0.03      -21.42     21.42 o 
  -7  13   6        1.21       21.42     23.91 o 
  -6  13   6        5.16       12.66     15.65 o 
  -5  13   6       12.55       -1.25     14.44 o 
  -4  13   6       34.58       31.48     16.19 o 
  -3  13   6        0.25       25.76     16.31 o 
  -2  13   6        0.28       -5.39     13.62 o 
  -1  13   6        3.59        1.49     17.44 o 
   0  13   6        0.04       37.37     25.91 o 
   1  13   6        0.92       16.94     23.91 o 
   2  13   6        0.13        2.99     21.42 o 
  -8  14   6        1.90      -20.43     21.42 o 
  -7  14   6        0.73       13.45     25.41 o 
  -6  14   6        2.67      -10.46     22.92 o 
  -5  14   6        8.09        6.93     16.55 o 
  -4  14   6        6.77        7.28     15.14 o 
  -3  14   6        0.22      -13.25     16.38 o 
  -2  14   6        0.07       19.43     25.91 o 
  -1  14   6        0.00       29.39     24.41 o 
   0  14   6        0.06      -29.89     19.93 o 
   2 -18   7       14.39       16.94     26.40 o 
   3 -18   7        0.43      -11.46     21.92 o 
  -3 -17   7        0.11        5.98     24.41 o 
   1 -17   7        0.48       10.96     23.42 o 
   2 -17   7        1.87       19.93     24.91 o 
   3 -17   7        0.03       -8.47     21.42 o 
   4 -17   7        1.83        5.98     23.91 o 
   5 -17   7        0.32       24.41     26.40 o 
   6 -17   7        1.16       19.43     24.91 o 
  -5 -16   7        2.47       -9.47     21.42 o 
  -4 -16   7        0.53      -10.46     17.94 o 
  -3 -16   7        5.15        3.49     20.43 o 
  -2 -16   7        3.46        4.48     21.42 o 
   0 -16   7        0.01       35.87     21.92 o 
   1 -16   7       10.12       56.79     28.90 o 
   2 -16   7        9.82       -1.99     19.93 o 
   3 -16   7        0.67       -1.49     22.42 o 
   4 -16   7       13.97       17.94     22.92 o 
   5 -16   7        7.40       -6.97     20.43 o 
   6 -16   7        0.94        2.49     24.41 o 
   7 -16   7        2.33       -1.00     20.92 o 
  -7 -15   7        1.55      -14.95     24.41 o 
  -6 -15   7       16.97       25.91     24.41 o 
  -5 -15   7        3.88       18.43     18.93 o 
  -4 -15   7        0.01        7.47     17.44 o 
  -3 -15   7        0.18       -9.96     17.94 o 
  -2 -15   7        0.95       13.45     19.43 o 
   6 -15   7        4.94        7.97     22.92 o 
   7 -15   7        7.47       22.92     19.93 o 
   8 -15   7        1.65       -5.98     21.92 o 
  -8 -14   7        6.56       14.45     26.40 o 
  -7 -14   7        2.80        1.00     20.92 o 
  -6 -14   7       13.11        1.99     19.93 o 
  -5 -14   7        0.07        4.48     16.94 o 
  -4 -14   7        4.29      -15.94     14.95 o 
  -3 -14   7        1.75        6.97     15.94 o 
  -2 -14   7        0.78        9.47     16.94 o 
  -1 -14   7        0.03        5.48     14.45 o 
   0 -14   7       11.99       20.43     15.44 o 
   1 -14   7       12.72        5.48     15.44 o 
   2 -14   7        0.12      -18.68     12.46 o 
   3 -14   7       23.91       -1.99     13.95 o 
   4 -14   7       13.90      -17.44     14.95 o 
   5 -14   7        3.27        9.47     17.44 o 
   8 -14   7        9.39       12.46     18.93 o 
   9 -14   7        0.05       20.43     20.92 o 
  -9 -13   7        6.48       11.46     20.92 o 
  -8 -13   7        3.45        2.74     13.21 o 
  -7 -13   7        3.99       -9.30     12.62 o 
  -6 -13   7       54.42       53.01     15.75 o 
  -5 -13   7        0.05      -20.18     14.95 o 
  -4 -13   7        1.12        2.48     10.17 o 
  -3 -13   7        5.22       12.58     10.77 o 
  -2 -13   7        6.53        8.28      8.39 o 
  -1 -13   7        2.74        3.12      7.56 o 
   0 -13   7        5.32       23.92     12.21 o 
   1 -13   7        8.52       20.93     11.41 o 
   2 -13   7      214.12      275.61     27.23 o 
   3 -13   7      207.35      228.15     25.10 o 
   4 -13   7        4.28       -1.41     10.77 o 
   5 -13   7        6.10        0.18     10.04 o 
   6 -13   7        2.42        1.00     19.43 o 
   7 -13   7        1.73        9.75     14.45 o 
   8 -13   7        2.89       11.46     21.92 o 
   9 -13   7        0.58       11.46     21.42 o 
  10 -13   7        3.78       22.29     31.88 o 
 -10 -12   7        1.57        3.60     20.92 o 
  -9 -12   7        1.91       -3.99     17.44 o 
  -8 -12   7       43.17       22.92     18.93 o 
  -7 -12   7      103.04      101.07     19.34 o 
  -6 -12   7       21.03      -10.29      9.93 o 
  -5 -12   7        5.33       -0.54      9.64 o 
  -4 -12   7        8.65       10.76     10.55 o 
  -3 -12   7        0.00      -12.21      8.14 o 
  -2 -12   7        0.01       -8.27      6.23 o 
  -1 -12   7      231.37      245.10     18.58 o 
   0 -12   7      342.89      384.16     29.69 o 
   1 -12   7      362.11      452.71     33.63 o 
   2 -12   7       47.97       45.82     13.53 o 
   3 -12   7        3.30        4.82     15.20 o 
   4 -12   7       11.90        4.42     23.91 o 
   5 -12   7        8.95       -1.46     10.55 o 
   6 -12   7        4.61       22.70     13.26 o 
   7 -12   7        0.72       -2.92     25.16 o 
   8 -12   7        3.26       -2.77     14.48 o 
   9 -12   7        0.43       -4.98     19.43 o 
  10 -12   7        1.64       24.22     16.16 o 
 -11 -11   7        0.01       -1.74     14.44 o 
 -10 -11   7        1.01        8.19     14.08 o 
  -9 -11   7        2.96       13.68     25.66 o 
  -8 -11   7        0.81       20.92     16.94 o 
  -7 -11   7      225.60      253.22     27.26 o 
  -6 -11   7        4.59       -3.56      9.49 o 
  -5 -11   7       42.96       59.15     28.40 o 
  -4 -11   7       71.56       78.00     24.91 o 
  -3 -11   7       13.54        7.26      6.74 o 
  -2 -11   7       10.95       12.14      9.55 o 
  -1 -11   7      343.04      342.37     30.56 o 
   0 -11   7       66.72       41.85     15.94 o 
   1 -11   7       11.45        3.10     19.18 o 
   2 -11   7       99.11      125.22     19.18 o 
   3 -11   7       39.13       34.41     11.96 o 
   4 -11   7       16.94       15.98     10.35 o 
   5 -11   7        3.56       18.00     11.41 o 
   6 -11   7       47.37       43.69     13.88 o 
   7 -11   7        0.49       23.68     13.37 o 
   8 -11   7        3.00        9.63     14.96 o 
   9 -11   7        0.89      -20.65     13.76 o 
  10 -11   7        4.18       17.44     21.92 o 
  11 -11   7        2.10        5.82     15.32 o 
 -11 -10   7        0.15       -9.57     13.33 o 
 -10 -10   7       20.11       32.13     15.15 o 
  -9 -10   7       16.23       19.37     12.41 o 
  -8 -10   7       66.72       42.28     17.94 o 
  -7 -10   7        4.47       -4.98     12.95 o 
  -6 -10   7      120.69      189.32     29.89 o 
  -5 -10   7        6.35        2.99      9.16 o 
  -4 -10   7        3.22        2.62      8.22 o 
  -3 -10   7       47.28       46.77      8.82 o 
  -2 -10   7      180.09      203.05     15.80 o 
  -1 -10   7       43.83       44.97     10.57 o 
   0 -10   7       87.29       75.94     12.55 o 
   1 -10   7        3.28       -4.59      5.33 o 
   2 -10   7       15.73       19.95      8.79 o 
   3 -10   7       70.91       85.98     18.68 o 
   4 -10   7      216.95      207.89     22.51 o 
   5 -10   7      106.88       45.78     38.61 o 
   6 -10   7        2.66        0.65     10.74 o 
   7 -10   7        2.36       -0.20     19.43 o 
   8 -10   7        7.10        8.65     12.83 o 
   9 -10   7        0.59       19.73     14.72 o 
  10 -10   7       15.90       17.63     16.87 o 
  11 -10   7       16.38       22.42     26.40 o 
 -12  -9   7        0.18       10.47     15.39 o 
 -11  -9   7        2.21       12.36     13.40 o 
 -10  -9   7       15.25       -1.88     11.92 o 
  -9  -9   7       92.88       74.08     16.99 o 
  -8  -9   7        4.32        3.88     10.46 o 
  -7  -9   7      407.20      438.22     44.84 o 
  -6  -9   7       61.96       54.30     16.94 o 
  -5  -9   7       40.80       33.38     14.95 o 
  -4  -9   7       11.87       13.42      7.52 o 
  -3  -9   7       11.97       13.72      6.81 o 
  -2  -9   7        0.15        5.45      5.17 o 
  -1  -9   7      178.94      191.14     15.34 o 
   0  -9   7        5.86        2.99      6.34 o 
   1  -9   7       22.95       19.52      6.38 o 
   2  -9   7       59.97       86.48     13.39 o 
   3  -9   7       97.57       66.42     12.47 o 
   4  -9   7       60.57       66.20     14.04 o 
   5  -9   7        0.05        3.27      9.96 o 
   6  -9   7       33.69       35.46     15.69 o 
   7  -9   7        0.13        0.35     11.77 o 
   8  -9   7        1.40       16.35     11.96 o 
   9  -9   7       38.76      102.75     20.91 o 
  10  -9   7       17.46       13.81     15.04 o 
  11  -9   7       75.15      108.61     33.38 o 
 -13  -8   7        0.01       11.00     15.18 o 
 -12  -8   7       25.66       22.02     15.53 o 
 -11  -8   7        0.35       -1.78     11.70 o 
 -10  -8   7        0.92       20.97     12.55 o 
  -9  -8   7       31.20       54.89     14.89 o 
  -8  -8   7      578.93      571.27     75.98 o 
  -7  -8   7      100.24      118.28     21.42 o 
  -6  -8   7        3.09        5.40      8.11 o 
  -5  -8   7       35.77       23.70      9.57 o 
  -4  -8   7       80.27       99.01     10.76 o 
  -3  -8   7        0.80        0.68      4.58 o 
  -2  -8   7        9.90        4.14      5.13 o 
  -1  -8   7       42.50       44.45     10.24 o 
   0  -8   7       10.46       11.58      6.31 o 
   1  -8   7       23.64       10.05      5.37 o 
   2  -8   7       81.59      105.89     14.39 o 
   3  -8   7       28.76       27.05      9.47 o 
   4  -8   7       55.33       26.50      8.98 o 
   5  -8   7      117.40      120.06     27.40 o 
   6  -8   7      113.76      110.68     29.89 o 
   7  -8   7        2.12        6.48     11.27 o 
   8  -8   7       19.56       27.96     13.75 o 
   9  -8   7        2.14       -1.71     11.96 o 
  10  -8   7       22.73       41.97     47.08 o 
  11  -8   7        2.08       26.40     24.91 o 
 -13  -7   7        6.70       -8.36     24.66 o 
 -12  -7   7        0.02       -8.81     12.27 o 
 -11  -7   7       13.77        7.22     12.70 o 
 -10  -7   7        0.68      -13.40      8.94 o 
  -9  -7   7       28.61       73.24     15.96 o 
  -8  -7   7      713.49      743.49     47.30 o 
  -7  -7   7        2.10       -6.58     10.96 o 
  -6  -7   7        3.98        6.48      7.83 o 
  -5  -7   7       13.37       22.79      8.19 o 
  -4  -7   7      132.74      127.98     18.10 o 
  -3  -7   7        4.13        1.30      4.37 o 
  -2  -7   7      101.66      105.21     18.18 o 
  -1  -7   7        0.21       -3.95      4.01 o 
   0  -7   7       92.52      103.37     12.19 o 
   1  -7   7      712.89      734.64     33.78 o 
   2  -7   7        0.46       -2.40      5.03 o 
   3  -7   7        5.41        1.00      5.45 o 
   4  -7   7       13.32       18.88      7.78 o 
   5  -7   7        0.04       13.48      9.33 o 
   6  -7   7       24.29       11.28     12.70 o 
   7  -7   7      234.65      256.80     64.27 o 
   8  -7   7      215.96      184.18     22.90 o 
   9  -7   7        3.99       11.54     13.91 o 
  10  -7   7        1.71        2.99     18.43 o 
  11  -7   7        3.57      -30.64     20.43 o 
  12  -7   7        1.99       11.96     26.90 o 
 -14  -6   7        7.37       52.74     19.13 o 
 -13  -6   7        1.72       14.96     14.46 o 
 -12  -6   7        0.01       -1.69     11.70 o 
 -11  -6   7       16.95        3.79     11.45 o 
 -10  -6   7        7.60       -0.55     10.00 o 
  -9  -6   7      243.90      283.42     66.01 o 
  -8  -6   7       22.33       66.80     20.68 o 
  -7  -6   7      354.33      376.37     29.73 o 
  -6  -6   7        0.10        1.97      6.67 o 
  -5  -6   7       65.80       74.37      8.83 o 
  -4  -6   7        3.22        3.99      4.23 o 
  -3  -6   7      836.35      895.94     39.97 o 
  -2  -6   7       17.60       20.06      5.53 o 
  -1  -6   7      299.63      335.00     18.77 o 
   0  -6   7       51.43       57.51      9.08 o 
   1  -6   7      612.11      583.14     27.64 o 
   2  -6   7      304.33      312.86     32.88 o 
   3  -6   7      254.09      262.42     42.85 o 
   4  -6   7      108.50      110.23     14.78 o 
   5  -6   7      398.32      442.31     35.37 o 
   6  -6   7      449.11      434.40     32.39 o 
   7  -6   7       22.02       22.62     15.20 o 
   8  -6   7       67.93       52.17     34.87 o 
   9  -6   7        9.59       19.94     18.68 o 
  10  -6   7        1.29        5.48     18.93 o 
  11  -6   7        0.00       28.40     24.91 o 
  12  -6   7        0.27      -19.93     18.93 o 
 -14  -5   7        1.55       35.30     17.09 o 
 -13  -5   7        7.85       -4.25     16.69 o 
 -12  -5   7       13.73        2.67     20.18 o 
 -11  -5   7        1.62       -0.21     10.05 o 
 -10  -5   7       45.03       39.48     39.11 o 
  -9  -5   7       89.21       77.82     15.94 o 
  -8  -5   7       86.12       90.25     15.39 o 
  -7  -5   7      389.61      364.62     59.78 o 
  -6  -5   7        0.33        0.69      4.09 o 
  -5  -5   7       83.22      110.13     19.02 o 
  -4  -5   7        0.63        3.38      4.30 o 
  -3  -5   7     5770.43     5975.36    233.77 o 
  -2  -5   7      458.79      514.89     24.92 o 
  -1  -5   7       13.73        6.29      4.09 o 
   0  -5   7     1435.72     1588.22     65.57 o 
   1  -5   7     1006.06     1117.36     47.90 o 
   2  -5   7        2.63       -0.01      6.81 o 
   3  -5   7        3.26        0.65      6.61 o 
   4  -5   7        0.02       -3.02      7.22 o 
   5  -5   7        0.34       -1.26     10.96 o 
   6  -5   7       50.97       46.99     28.65 o 
   7  -5   7       12.98       17.37     10.90 o 
   8  -5   7      104.90      108.10     18.31 o 
   9  -5   7        6.26      -17.44     15.44 o 
  10  -5   7       50.09       78.22     26.90 o 
  11  -5   7        0.10       -4.48     19.93 o 
  12  -5   7        1.33      -26.90     17.94 o 
 -14  -4   7        0.06      -16.92     12.93 o 
 -13  -4   7       10.29       23.01     14.11 o 
 -12  -4   7        0.40        4.32     13.45 o 
 -11  -4   7       12.24       32.74     13.83 o 
 -10  -4   7        4.33        0.37     12.95 o 
  -9  -4   7      825.68      829.82     51.08 o 
  -8  -4   7       85.52       78.47     14.59 o 
  -7  -4   7      165.98      177.55     17.10 o 
  -6  -4   7        1.86       -2.86      4.23 o 
  -5  -4   7      216.65      245.12     15.66 o 
  -4  -4   7      704.59      706.77     32.39 o 
  -3  -4   7      192.51      195.69     12.94 o 
  -2  -4   7      189.01      233.88     17.56 o 
  -1  -4   7     1878.49     1897.05     95.64 o 
   0  -4   7       51.17       49.36      6.58 o 
   1  -4   7     1757.46     1819.57     74.67 o 
   2  -4   7      838.04      892.17     39.27 o 
   3  -4   7       16.82       17.37      4.83 o 
   4  -4   7        7.71        2.67      5.80 o 
   5  -4   7        7.62       -0.25      6.34 o 
   6  -4   7       24.17       25.80      9.20 o 
   7  -4   7       24.33       18.06      9.14 o 
   8  -4   7       85.56       72.26     15.30 o 
   9  -4   7      130.22       48.33     20.92 o 
  10  -4   7       36.68       53.31     24.91 o 
  11  -4   7        3.13       27.90     21.42 o 
  12  -4   7        0.63        1.49     20.92 o 
 -15  -3   7        1.16       16.44     24.41 o 
 -14  -3   7        0.01        1.49     15.75 o 
 -13  -3   7       14.17       28.45     13.91 o 
 -12  -3   7       25.39       21.56     13.18 o 
 -11  -3   7        8.54       16.35     14.70 o 
 -10  -3   7       85.44       87.28     15.81 o 
  -9  -3   7      236.24      244.50     24.13 o 
  -8  -3   7       69.69       63.20     12.70 o 
  -7  -3   7        9.67       16.48      5.78 o 
  -6  -3   7      380.93      372.37     24.12 o 
  -5  -3   7      158.58      150.50     11.62 o 
  -4  -3   7       20.95       16.73      7.68 o 
  -3  -3   7      105.86      108.11      9.65 o 
  -2  -3   7     1391.00     1443.61     60.01 o 
  -1  -3   7     1114.58     1077.52     45.73 o 
   0  -3   7     2468.14     2523.05    101.03 o 
   1  -3   7     1382.88     1420.98     59.43 o 
   2  -3   7      254.13      262.68     15.51 o 
   3  -3   7        7.86       14.40      5.13 o 
   4  -3   7        8.13        3.11      5.31 o 
   5  -3   7        0.05       -3.20      6.10 o 
   6  -3   7       12.77       13.24     11.96 o 
   7  -3   7       39.47       37.69     11.45 o 
   8  -3   7       33.06       36.37     17.94 o 
   9  -3   7        7.11       14.95     18.43 o 
  10  -3   7        4.17       28.90     18.93 o 
  11  -3   7        2.33       -5.48     16.94 o 
  12  -3   7        4.18        7.47     21.92 o 
 -15  -2   7        2.74       18.93     21.92 o 
 -14  -2   7       12.70       17.94     22.42 o 
 -13  -2   7        2.47        4.73     13.03 o 
 -12  -2   7        2.19       -1.98     10.74 o 
 -11  -2   7        1.93      -12.75     15.20 o 
 -10  -2   7      215.09      217.08     23.59 o 
  -9  -2   7       49.97       57.36     13.39 o 
  -8  -2   7      318.32      306.78     19.24 o 
  -7  -2   7      175.54      162.08     13.06 o 
  -6  -2   7      242.26      250.18     16.03 o 
  -5  -2   7      212.05      238.14     15.15 o 
  -4  -2   7      945.61     1026.10     44.46 o 
  -3  -2   7      153.29      183.11     12.43 o 
  -2  -2   7       23.69       30.29      6.20 o 
  -1  -2   7      197.05      215.90     16.55 o 
   0  -2   7      470.37      440.13     21.56 o 
   1  -2   7       60.05       79.78     11.52 o 
   2  -2   7       37.95       38.22      6.47 o 
   3  -2   7      201.49      244.44     15.46 o 
   4  -2   7      609.46      651.75     30.92 o 
   5  -2   7       95.66      116.80     15.04 o 
   6  -2   7       22.21       19.70      9.57 o 
   7  -2   7      173.26      170.38     29.89 o 
   8  -2   7       33.55        9.96     13.45 o 
   9  -2   7        8.14      -16.94     14.95 o 
  10  -2   7       29.62        0.00     16.44 o 
  11  -2   7        0.34       -5.98     19.43 o 
 -15  -1   7        1.66       32.88     27.40 o 
 -14  -1   7       35.71       10.96     19.93 o 
 -13  -1   7       30.90       55.16     16.19 o 
 -12  -1   7       64.27       70.70     16.94 o 
 -11  -1   7        0.27        0.75     10.22 o 
 -10  -1   7      290.55      330.37     57.29 o 
  -9  -1   7      159.68      144.46     13.69 o 
  -8  -1   7      761.61      776.11     36.70 o 
  -7  -1   7      166.38      144.64     12.50 o 
  -6  -1   7       36.23       54.22      8.09 o 
  -5  -1   7     1230.28     1260.87     53.75 o 
  -4  -1   7     3187.94     3036.56    121.12 o 
  -3  -1   7        0.80       10.22      4.38 o 
  -2  -1   7      226.85      218.25     13.47 o 
  -1  -1   7      136.96      127.49     18.54 o 
   0  -1   7      233.22      199.76     12.83 o 
   1  -1   7     1498.72     1646.78     67.86 o 
   2  -1   7      302.88      354.95     24.71 o 
   3  -1   7     1925.79     2170.30     88.68 o 
   4  -1   7       78.39       82.97      9.63 o 
   5  -1   7      300.62      277.90     21.00 o 
   6  -1   7       98.21       96.23     18.43 o 
   7  -1   7      100.55      135.51     27.40 o 
   8  -1   7        1.01        7.97     15.94 o 
   9  -1   7        3.05       -7.97     13.95 o 
  10  -1   7       26.37        1.00     15.44 o 
  11  -1   7        0.11        6.97     21.92 o 
 -15   0   7        3.76       -5.48     22.42 o 
 -14   0   7       37.93        9.96     20.43 o 
 -13   0   7        6.96        7.11     15.20 o 
 -12   0   7        0.94       13.95     12.33 o 
 -11   0   7        5.02      -10.54      9.08 o 
 -10   0   7       81.01       75.90     14.70 o 
  -9   0   7       78.56       83.14     10.90 o 
  -8   0   7        0.06        3.63      5.89 o 
  -7   0   7        0.28       -1.92      5.07 o 
  -6   0   7       14.06       15.31      5.49 o 
  -5   0   7      153.56      168.31     15.40 o 
  -4   0   7        8.27        4.70      5.22 o 
  -3   0   7        2.40       -2.38      5.43 o 
  -2   0   7       24.00       26.76      5.13 o 
  -1   0   7      213.26      263.68     18.99 o 
   0   0   7       45.98       46.28      7.97 o 
   1   0   7      214.73      283.33     20.87 o 
   2   0   7      109.73      138.59     11.39 o 
   3   0   7       10.49       12.82      6.61 o 
   4   0   7      179.91      185.99     14.05 o 
   5   0   7        0.02        3.73      5.91 o 
   6   0   7        6.01       37.37     15.94 o 
   7   0   7       51.99       67.26     20.92 o 
   8   0   7       18.16       24.41     17.94 o 
   9   0   7      133.27      138.00     30.89 o 
  10   0   7        5.25       33.88     20.92 o 
  11   0   7        0.15       20.92     24.41 o 
 -15   1   7        1.81        5.48     21.92 o 
 -14   1   7        6.67       31.88     21.92 o 
 -13   1   7       45.20       59.29     25.41 o 
 -12   1   7       42.88       33.98     13.21 o 
 -11   1   7      124.56      140.93     39.11 o 
 -10   1   7      102.29       83.50     12.22 o 
  -9   1   7        0.58        1.92      6.13 o 
  -8   1   7       11.68       13.91      5.98 o 
  -7   1   7      108.55      113.80     11.28 o 
  -6   1   7        8.27        1.12      5.90 o 
  -5   1   7      255.11      272.32     16.46 o 
  -4   1   7       29.24       30.19      5.91 o 
  -3   1   7      389.26      398.54     20.47 o 
  -2   1   7        9.84       11.74      6.76 o 
  -1   1   7      126.52      116.08      9.52 o 
   0   1   7      162.51      173.89     26.07 o 
   1   1   7     1971.90     2124.73     86.71 o 
   2   1   7       10.27        2.07      7.15 o 
   3   1   7       15.00       30.07      6.78 o 
   4   1   7        1.35        4.87      5.57 o 
   5   1   7       56.99       70.64     10.17 o 
   6   1   7       79.89       82.18     14.78 o 
   7   1   7      112.98       98.64     24.91 o 
   8   1   7        6.17      -13.95     14.95 o 
   9   1   7       17.50       -7.47     17.44 o 
  10   1   7        0.76        2.49     17.94 o 
  11   1   7        3.71       13.45     24.91 o 
 -15   2   7        0.94       -8.47     21.42 o 
 -14   2   7        0.66        8.97     18.43 o 
 -13   2   7        1.25       -5.98     17.94 o 
 -12   2   7       70.72       79.72     16.90 o 
 -11   2   7       36.40       25.14     16.19 o 
 -10   2   7       15.08        4.30      7.47 o 
  -9   2   7        1.12       -4.52      5.82 o 
  -8   2   7        0.52       -6.04      5.18 o 
  -7   2   7      156.21      173.67     13.75 o 
  -6   2   7       86.26       89.76     17.52 o 
  -5   2   7      209.93      213.63     14.22 o 
  -4   2   7        9.52       15.77      4.99 o 
  -3   2   7      620.55      547.71     26.49 o 
  -2   2   7        1.62       -1.55      4.00 o 
  -1   2   7        9.55        6.31      6.85 o 
   0   2   7      281.43      303.98     19.71 o 
   1   2   7      415.65      460.11     23.30 o 
   2   2   7      100.77      114.39     10.74 o 
   3   2   7       11.18       -0.04      5.88 o 
   4   2   7       16.84       10.95      6.29 o 
   5   2   7        1.98       18.40     10.96 o 
   6   2   7       83.91       87.77     15.15 o 
   7   2   7        0.07        5.98     14.45 o 
   8   2   7       29.61       14.95     18.93 o 
   9   2   7        1.05       22.92     20.92 o 
  10   2   7        0.92       20.43     21.42 o 
 -15   3   7        3.78       19.93     22.42 o 
 -14   3   7        0.24        4.98     21.42 o 
 -13   3   7        1.37       -3.49     16.94 o 
 -12   3   7        2.00       -6.97     13.45 o 
 -11   3   7        5.83        7.34      8.38 o 
 -10   3   7       50.92       44.37     15.38 o 
  -9   3   7        9.36       10.94      7.75 o 
  -8   3   7       21.21       20.48      7.33 o 
  -7   3   7        0.62       -7.02      4.68 o 
  -6   3   7       43.71       48.05      7.36 o 
  -5   3   7      295.79      307.84     19.25 o 
  -4   3   7       26.86       26.19     10.52 o 
  -3   3   7      181.51      218.24     19.37 o 
  -2   3   7        0.69        1.19      3.94 o 
  -1   3   7      258.37      257.97     22.99 o 
   0   3   7      270.78      318.72     18.18 o 
   1   3   7        1.59       -2.12      4.49 o 
   2   3   7      391.53      391.09     21.57 o 
   3   3   7      124.58      134.07     12.40 o 
   4   3   7       48.54       37.97     10.85 o 
   5   3   7        3.99       10.39     10.05 o 
   6   3   7      386.19      476.29     81.21 o 
   7   3   7        2.53       -1.21     11.01 o 
   8   3   7        2.95       -1.99     17.44 o 
   9   3   7        5.64       11.96     23.42 o 
  10   3   7        6.28       18.43     23.42 o 
 -14   4   7        6.40        8.47     19.93 o 
 -13   4   7       16.02       15.44     18.43 o 
 -12   4   7       13.50       15.57     12.31 o 
 -11   4   7        3.18        6.90      8.49 o 
 -10   4   7       17.01       11.39      7.90 o 
  -9   4   7       28.48       19.98      7.88 o 
  -8   4   7       71.10       63.67      9.73 o 
  -7   4   7       38.30       61.18     17.64 o 
  -6   4   7       84.68       75.73      8.76 o 
  -5   4   7       37.56       32.19      6.74 o 
  -4   4   7      131.87      155.63     19.68 o 
  -3   4   7      461.34      506.46     34.17 o 
  -2   4   7      204.75      218.97     20.42 o 
  -1   4   7       20.96       19.18      8.10 o 
   0   4   7       43.93       37.12     10.20 o 
   1   4   7       57.83       60.91      8.47 o 
   2   4   7      140.60      109.11     11.41 o 
   3   4   7       16.75       20.89      7.54 o 
   4   4   7       17.82       -3.25      8.59 o 
   5   4   7       64.29       82.80     15.89 o 
   6   4   7      159.48      161.33     22.06 o 
   7   4   7        3.27        7.41     19.93 o 
   8   4   7        4.58      -12.46     18.43 o 
   9   4   7        0.06      -13.95     17.94 o 
 -12   5   7       19.14       18.93     19.43 o 
 -11   5   7        2.39       -3.49     13.45 o 
 -10   5   7       90.17      137.32     19.34 o 
  -9   5   7       39.83       46.72     13.20 o 
  -8   5   7       63.55       43.35     12.95 o 
  -7   5   7      173.09      152.63     18.14 o 
  -6   5   7       66.09       55.19     11.77 o 
  -5   5   7       19.12       14.92      8.08 o 
  -4   5   7      105.35       90.09     13.74 o 
  -3   5   7        5.53        9.80      9.47 o 
  -2   5   7      153.28      160.34     29.89 o 
  -1   5   7      178.53      207.79     31.14 o 
   0   5   7      569.12      589.16     43.59 o 
   1   5   7      122.33      135.46     20.43 o 
   2   5   7       47.73       69.96     32.63 o 
   3   5   7        1.35       -7.97     13.95 o 
   4   5   7       13.71        8.47     16.94 o 
   5   5   7       60.09       93.66     25.91 o 
   6   5   7        4.56       14.95     20.43 o 
   7   5   7       17.62       14.95     23.42 o 
 -13   6   7        0.23       20.92     21.42 o 
 -12   6   7        7.94        2.49     17.44 o 
 -11   6   7        2.38       -1.49     13.95 o 
 -10   6   7        1.66       16.87     12.70 o 
  -9   6   7      109.49       84.05     15.45 o 
  -8   6   7        8.66        7.47      8.97 o 
  -7   6   7        4.81        9.19      8.98 o 
  -6   6   7      103.69      129.53     17.60 o 
  -5   6   7       40.06       36.39     11.45 o 
  -4   6   7        7.97       20.93      9.68 o 
  -3   6   7       64.52       89.34     14.26 o 
  -2   6   7       37.83       31.67     26.16 o 
  -1   6   7      184.30      192.93     21.06 o 
   0   6   7       62.57       58.49     12.81 o 
   1   6   7       21.91        4.83      8.98 o 
   2   6   7       12.12        6.43      9.70 o 
   3   6   7        1.01      -10.46     11.96 o 
   4   6   7       13.70       15.94     17.94 o 
   5   6   7       19.37        1.99     20.43 o 
   6   6   7        3.12      -15.94     20.43 o 
   7   6   7        3.35      -13.45     18.43 o 
   8   6   7        0.36      -14.45     23.91 o 
 -13   7   7       16.04       -1.49     19.93 o 
 -12   7   7       22.14        8.47     20.92 o 
 -11   7   7       14.66       18.43     16.94 o 
 -10   7   7        4.88        8.55     10.85 o 
  -9   7   7        2.16        0.62     15.69 o 
  -8   7   7        0.60        9.59     10.04 o 
  -7   7   7       14.13       24.60     27.90 o 
  -6   7   7        1.04        8.47      9.16 o 
  -5   7   7        1.48       -7.49      8.08 o 
  -4   7   7        4.22        4.13     19.43 o 
  -3   7   7        0.49        4.48      7.90 o 
  -2   7   7        0.71       -4.66     11.46 o 
  -1   7   7       53.34       81.54     19.18 o 
   0   7   7       20.29       13.49      9.70 o 
   1   7   7       21.28       19.91     12.06 o 
   2   7   7        3.83      -19.43     12.95 o 
   3   7   7        4.52       -1.00     17.94 o 
   4   7   7       25.40       35.87     21.42 o 
   5   7   7      155.06      205.26     40.35 o 
   6   7   7        7.74       -4.48     22.42 o 
   7   7   7        8.41       62.28     26.90 o 
 -14   8   7       19.53      -23.91     20.43 o 
 -13   8   7        8.83       11.46     20.92 o 
 -12   8   7        6.27       23.42     19.93 o 
 -11   8   7       20.79        5.48     17.44 o 
 -10   8   7       29.18       37.86     19.43 o 
  -9   8   7       13.21       -6.50     16.94 o 
  -8   8   7        0.75      -11.35      7.57 o 
  -7   8   7       15.77        9.90      9.43 o 
  -6   8   7        7.92       -1.89      9.93 o 
  -5   8   7       64.33       62.50     14.36 o 
  -4   8   7        1.15       12.76     11.06 o 
  -3   8   7        0.46       10.30     12.46 o 
  -2   8   7       12.88       11.78     10.50 o 
  -1   8   7        6.04        2.99     15.94 o 
   0   8   7        5.72      -10.98     10.20 o 
   1   8   7       24.51       16.44     16.44 o 
   2   8   7        2.31       -1.00     16.44 o 
   3   8   7        0.28       28.40     19.93 o 
   4   8   7       51.50       89.18     29.39 o 
   5   8   7       57.48      124.05     35.87 o 
   6   8   7        1.23      -11.46     23.91 o 
   7   8   7        0.17       16.94     28.40 o 
 -13   9   7        2.64       11.96     22.92 o 
 -12   9   7        0.90       -6.97     19.93 o 
 -11   9   7       10.72        8.97     17.94 o 
 -10   9   7        0.96       21.92     20.92 o 
  -9   9   7        2.83       18.74     11.97 o 
  -8   9   7        1.89       13.91     13.70 o 
  -7   9   7        0.02       11.27     11.45 o 
  -6   9   7        0.19       -2.24      9.68 o 
  -5   9   7        1.82        8.97     11.27 o 
  -4   9   7        7.92        1.00     11.96 o 
  -3   9   7       28.88       19.85     12.62 o 
  -2   9   7        1.45       -1.18     10.28 o 
  -1   9   7        2.88       -0.64      9.92 o 
   0   9   7        0.27        5.85     12.12 o 
   1   9   7        0.05       -1.49     16.44 o 
   2   9   7        3.39       -6.97     17.94 o 
   3   9   7        5.67        7.97     22.92 o 
   4   9   7        2.02       -8.97     22.42 o 
   5   9   7        1.49      -12.95     22.92 o 
   6   9   7        3.75       12.95     26.40 o 
 -13  10   7        0.00       15.94     24.91 o 
 -12  10   7        2.97       15.44     20.92 o 
 -11  10   7        0.12        8.47     21.92 o 
 -10  10   7       11.36       -5.98     17.44 o 
  -9  10   7        3.46       -3.99     16.44 o 
  -8  10   7        1.94        5.49     11.96 o 
  -7  10   7        4.07       -5.67     14.20 o 
  -6  10   7       10.26       22.92     12.68 o 
  -5  10   7        1.95        0.75     16.69 o 
  -4  10   7       35.59       27.27     13.65 o 
  -3  10   7       21.54       12.90     12.67 o 
  -2  10   7        0.48       -4.14     11.77 o 
  -1  10   7       30.40       56.74     20.18 o 
   0  10   7       14.25       18.43     19.43 o 
   1  10   7        5.85       16.94     21.42 o 
   2  10   7       10.84      -16.94     20.92 o 
   3  10   7        0.51       -8.47     20.92 o 
   4  10   7        0.24       -2.49     24.41 o 
   5  10   7        0.00        2.99     24.91 o 
 -12  11   7        1.80        8.47     22.42 o 
 -11  11   7        0.50       23.42     23.42 o 
 -10  11   7        1.19       17.94     21.42 o 
  -9  11   7        4.29        4.98     17.94 o 
  -8  11   7        3.07       10.90     14.60 o 
  -7  11   7       10.52       12.15     13.70 o 
  -6  11   7       56.35       72.00     18.65 o 
  -5  11   7        0.66        8.28     13.02 o 
  -4  11   7        4.75        0.97     13.20 o 
  -3  11   7      133.25      102.91     39.61 o 
  -2  11   7        9.79        2.22     13.17 o 
  -1  11   7        2.91       -2.46     16.69 o 
   0  11   7        2.60        3.49     17.94 o 
   1  11   7        0.62        6.48     21.42 o 
   2  11   7        2.87       19.43     24.91 o 
   3  11   7        3.43        3.99     26.90 o 
   4  11   7       35.32       12.95     27.40 o 
 -11  12   7        1.11       18.43     22.42 o 
 -10  12   7        3.20       -2.99     19.93 o 
  -9  12   7        1.11        1.99     20.92 o 
  -8  12   7        0.01        1.49     20.92 o 
  -7  12   7       40.88       19.68     16.20 o 
  -6  12   7       35.63       16.61     23.17 o 
  -5  12   7        1.49       11.21     14.97 o 
  -4  12   7       31.71       24.89     16.02 o 
  -3  12   7        3.68        0.37     13.83 o 
  -2  12   7        3.66       28.48     16.16 o 
  -1  12   7        0.06        7.97     18.93 o 
   0  12   7        4.25       -7.47     19.43 o 
   1  12   7        1.06       -5.98     20.92 o 
   2  12   7        0.03       -2.99     22.42 o 
  -9  13   7        9.62       20.43     25.41 o 
  -8  13   7        0.00       18.93     24.91 o 
  -7  13   7        3.11        0.11     15.67 o 
  -6  13   7       11.58       22.06     18.18 o 
  -5  13   7        3.84        6.63     16.03 o 
  -4  13   7        8.94       25.35     16.73 o 
  -3  13   7        0.69       -3.16     15.25 o 
  -2  13   7        6.55        7.97     20.92 o 
  -1  13   7        1.38       43.84     25.41 o 
   0  13   7        1.33       10.46     24.91 o 
  -7  14   7        0.02        9.96     23.91 o 
  -6  14   7        1.72      -11.83     16.55 o 
  -5  14   7        3.47        6.05     16.99 o 
  -4  14   7        3.84        5.56     16.04 o 
  -3  14   7        0.76      -13.45     22.92 o 
  -2  14   7        0.44       -9.47     23.91 o 
   1 -18   8        0.01       33.88     29.89 o 
   2 -18   8        7.71      -13.45     25.41 o 
   1 -17   8        2.48       17.94     25.41 o 
   2 -17   8        7.98       17.44     26.90 o 
   3 -17   8        5.57       33.38     26.90 o 
   4 -17   8        0.64       56.30     29.89 o 
   5 -17   8        1.04       11.46     22.92 o 
  -5 -16   8        3.64      -27.65     18.43 o 
  -4 -16   8        1.01       18.93     22.92 o 
  -3 -16   8        1.59       -5.48     20.92 o 
   6 -16   8        2.38       12.46     25.41 o 
   7 -16   8        2.74       24.41     23.91 o 
  -5 -15   8        1.21       17.44     22.42 o 
  -4 -15   8       23.80       26.90     22.92 o 
  -3 -15   8        8.25       28.40     20.92 o 
  -2 -15   8        1.12       13.95     17.94 o 
   0 -15   8       22.92       46.33     22.42 o 
   1 -15   8        0.39      -11.96     14.95 o 
   2 -15   8       13.29       -2.99     16.94 o 
   3 -15   8        9.88      -12.95     14.45 o 
   4 -15   8        0.27       11.46     20.43 o 
   5 -15   8        0.23        9.47     21.42 o 
   8 -15   8        1.77       26.90     25.41 o 
  -8 -14   8        0.00      -16.94     14.45 o 
  -7 -14   8        0.37       11.46     20.92 o 
  -6 -14   8        5.77        6.48     17.94 o 
  -5 -14   8        0.22        6.51     11.92 o 
  -4 -14   8        1.32        9.74     18.68 o 
  -3 -14   8        3.41       11.59     11.45 o 
  -2 -14   8        5.64        9.58     11.61 o 
  -1 -14   8        3.16        3.49     15.44 o 
   0 -14   8       17.76        8.75     12.95 o 
   1 -14   8       87.21       93.85     25.16 o 
   2 -14   8       11.80        5.76     13.02 o 
   3 -14   8        0.02       15.08     12.68 o 
   4 -14   8       14.06       30.76     14.62 o 
   5 -14   8       10.96       -2.07     15.20 o 
   6 -14   8        0.22        7.68     15.96 o 
   7 -14   8       12.34        4.92     17.25 o 
   8 -14   8        0.53        5.98     25.41 o 
   9 -14   8        1.13       17.94     25.41 o 
  -9 -13   8        0.12       12.71     19.18 o 
  -8 -13   8        2.36       23.79     15.32 o 
  -7 -13   8        8.94       -7.47     16.44 o 
  -6 -13   8       42.86       14.45     16.94 o 
  -5 -13   8        0.83       -4.48     12.46 o 
  -4 -13   8       36.08       27.10     12.12 o 
  -3 -13   8        9.93        2.86     11.46 o 
  -2 -13   8        4.25        4.23      9.51 o 
  -1 -13   8       12.71        3.36      9.71 o 
   0 -13   8       30.88       33.13     12.33 o 
   1 -13   8      322.16      355.06     30.64 o 
   2 -13   8        0.81       -3.04     10.05 o 
   3 -13   8       51.28       47.03     35.12 o 
   4 -13   8       20.05        6.34     11.48 o 
   5 -13   8        0.25        4.14     12.85 o 
   6 -13   8        3.21        8.55     13.53 o 
   7 -13   8        0.04       -5.43     14.19 o 
   8 -13   8        0.01      -13.90     14.12 o 
   9 -13   8        0.00       -4.98     22.42 o 
 -10 -12   8        0.89      -17.06     15.44 o 
  -9 -12   8        0.05       20.63     14.89 o 
  -8 -12   8       12.36        4.26     13.99 o 
  -7 -12   8       58.34       65.75     17.80 o 
  -6 -12   8        7.15        1.49     15.44 o 
  -5 -12   8        1.09        1.99     14.45 o 
  -4 -12   8        4.96       16.94     14.45 o 
  -3 -12   8       63.43       69.25     19.93 o 
  -2 -12   8        1.75       -1.47      8.14 o 
  -1 -12   8      177.24      172.97     18.34 o 
   0 -12   8      203.83      285.63     95.90 o 
   1 -12   8      137.69      149.48     19.69 o 
   2 -12   8       22.38       -2.92      9.64 o 
   3 -12   8        2.36       -0.21      9.96 o 
   4 -12   8       42.94       16.87     11.06 o 
   5 -12   8        8.46       25.00     13.37 o 
   6 -12   8       31.63       25.58     15.10 o 
   7 -12   8       23.54       38.36     16.51 o 
   8 -12   8        2.88       19.53     16.10 o 
   9 -12   8        0.76      -20.11     13.40 o 
  10 -12   8        0.98      -22.42     21.92 o 
 -11 -11   8        2.51       17.84     15.31 o 
 -10 -11   8        2.15      -16.57     12.62 o 
  -9 -11   8        2.17        5.81     13.29 o 
  -8 -11   8       14.06       10.01     15.44 o 
  -7 -11   8        2.53       27.91     13.51 o 
  -6 -11   8        5.12       -3.76     10.50 o 
  -5 -11   8       83.45       67.81     15.49 o 
  -4 -11   8       77.03       49.44     31.39 o 
  -3 -11   8        4.69        4.69      7.06 o 
  -2 -11   8      141.14      143.94     14.57 o 
  -1 -11   8      514.49      541.11     29.71 o 
   0 -11   8      142.06      166.63     15.34 o 
   1 -11   8        0.42       -9.66      7.42 o 
   2 -11   8        2.51       -4.29      8.85 o 
   3 -11   8        4.37       -7.50      9.43 o 
   4 -11   8        7.34        7.81     10.00 o 
   5 -11   8        0.86       -6.43     20.18 o 
   6 -11   8        0.66        8.32     12.50 o 
   7 -11   8        0.70       -0.33     12.79 o 
   8 -11   8        3.59       -5.49     13.83 o 
   9 -11   8        1.14       -9.81     13.40 o 
  10 -11   8        1.67       -0.56     15.75 o 
 -12 -10   8        0.32      -11.97     13.75 o 
 -11 -10   8        0.19       -1.70     13.48 o 
 -10 -10   8        0.62        6.88     12.27 o 
  -9 -10   8       13.16       34.71     18.93 o 
  -8 -10   8        6.69       -4.95     11.46 o 
  -7 -10   8      117.01      116.54     19.62 o 
  -6 -10   8        0.18        4.37      8.77 o 
  -5 -10   8       30.87        9.47     10.96 o 
  -4 -10   8      177.80      213.43     28.70 o 
  -3 -10   8      336.88      298.34     19.95 o 
  -2 -10   8      263.53      285.83     19.33 o 
  -1 -10   8        8.82        8.06      6.18 o 
   0 -10   8       52.89       41.98     10.01 o 
   1 -10   8        3.92       15.64     15.20 o 
   2 -10   8       83.22      154.65     41.10 o 
   3 -10   8       18.01       12.47      9.96 o 
   4 -10   8       31.67       56.60     13.89 o 
   5 -10   8        3.49        0.16     10.00 o 
   6 -10   8        0.14       17.34     12.50 o 
   7 -10   8       13.94       19.71     17.44 o 
   8 -10   8        4.35       11.09     13.91 o 
   9 -10   8       22.43        5.15     15.75 o 
  10 -10   8        0.48        1.03     20.68 o 
  11 -10   8        5.19       41.85     25.41 o 
 -12  -9   8        5.06       10.66     15.32 o 
 -11  -9   8        0.00        9.76     20.68 o 
 -10  -9   8        1.12       -0.50     11.01 o 
  -9  -9   8       17.07       34.22     13.21 o 
  -8  -9   8      211.48      232.50     31.14 o 
  -7  -9   8       72.31      102.78     17.80 o 
  -6  -9   8        0.98        1.89      8.50 o 
  -5  -9   8       12.23       12.03      8.84 o 
  -4  -9   8       18.84       18.38      6.89 o 
  -3  -9   8        0.33       -4.60      5.01 o 
  -2  -9   8      149.09      133.16     13.00 o 
  -1  -9   8      157.18      171.42     20.56 o 
   0  -9   8        0.33        2.49      6.22 o 
   1  -9   8      156.28      177.86     14.43 o 
   2  -9   8       32.34       20.62      9.33 o 
   3  -9   8      164.52      166.67     25.91 o 
   4  -9   8       62.35       67.71     14.75 o 
   5  -9   8       19.79       10.06     14.20 o 
   6  -9   8        6.68       16.53     15.94 o 
   7  -9   8       33.23       44.91     14.95 o 
   8  -9   8       11.66       28.24     13.83 o 
   9  -9   8        1.00       25.10     15.32 o 
  10  -9   8       20.74       22.92     16.91 o 
  11  -9   8        0.08        8.97     22.92 o 
 -13  -8   8        0.68        3.77     22.17 o 
 -12  -8   8        7.11       18.66     14.59 o 
 -11  -8   8        8.36       -5.81     11.97 o 
 -10  -8   8        7.36        3.67     11.70 o 
  -9  -8   8       39.03       37.77     19.68 o 
  -8  -8   8      311.93      310.27     29.02 o 
  -7  -8   8        1.18        6.70     10.03 o 
  -6  -8   8       30.73       36.70     11.45 o 
  -5  -8   8      750.43      790.51     37.76 o 
  -4  -8   8       98.14      105.58     19.48 o 
  -3  -8   8      126.85      120.37     14.05 o 
  -2  -8   8      175.13      169.95     13.89 o 
  -1  -8   8        2.14       -1.55      4.77 o 
   0  -8   8        3.11        6.32      4.99 o 
   1  -8   8       43.96       42.51      7.64 o 
   2  -8   8       76.33       94.53     13.89 o 
   3  -8   8      199.39      201.65     47.58 o 
   4  -8   8       84.30       81.69     14.89 o 
   5  -8   8      147.89      123.50     18.37 o 
   6  -8   8        8.23       -1.67      9.68 o 
   7  -8   8       28.72       12.98     12.47 o 
   8  -8   8       38.42       15.20     14.20 o 
   9  -8   8       51.07       49.62     23.66 o 
  10  -8   8        0.40      -26.90     19.93 o 
  11  -8   8       36.79      100.64     32.88 o 
 -13  -7   8        2.59        9.17     14.72 o 
 -12  -7   8       11.83       25.31     14.60 o 
 -11  -7   8        0.01        0.71     18.18 o 
 -10  -7   8       20.31        7.32     16.94 o 
  -9  -7   8       14.05       29.28     20.43 o 
  -8  -7   8      334.13      370.19     32.63 o 
  -7  -7   8        3.54       14.48      9.21 o 
  -6  -7   8       12.29       -2.51      8.20 o 
  -5  -7   8        0.52        8.38      5.86 o 
  -4  -7   8      142.11      140.24     12.46 o 
  -3  -7   8      258.78      266.39     17.51 o 
  -2  -7   8      945.30     1047.34     60.28 o 
  -1  -7   8      236.59      226.91     24.83 o 
   0  -7   8      119.96      121.97     11.29 o 
   1  -7   8        3.98        3.23      7.69 o 
   2  -7   8       21.55       26.20      8.94 o 
   3  -7   8      325.17      312.62     25.45 o 
   4  -7   8      130.40      132.36     18.12 o 
   5  -7   8        2.85       -0.31     10.00 o 
   6  -7   8      424.20      444.20     66.76 o 
   7  -7   8       21.03       35.69     16.44 o 
   8  -7   8      308.25      306.93     36.62 o 
   9  -7   8        0.10        0.66     12.32 o 
  10  -7   8        0.94      -25.41     17.44 o 
  11  -7   8       25.00       -8.47     20.92 o 
 -14  -6   8       13.38       21.11     16.81 o 
 -13  -6   8        0.00       13.45     14.44 o 
 -12  -6   8        3.43        3.99     12.70 o 
 -11  -6   8       76.15       40.35     14.80 o 
 -10  -6   8       10.13       -4.79     10.05 o 
  -9  -6   8       74.90       95.94     31.64 o 
  -8  -6   8      147.23      156.93     20.40 o 
  -7  -6   8      135.04      147.03     19.18 o 
  -6  -6   8      120.31      142.07     12.72 o 
  -5  -6   8       26.45       22.04      9.89 o 
  -4  -6   8      319.98      344.25     20.39 o 
  -3  -6   8        1.99        4.32      4.75 o 
  -2  -6   8      998.52     1024.85     45.15 o 
  -1  -6   8      454.48      423.31     36.95 o 
   0  -6   8      200.90      216.17     14.58 o 
   1  -6   8       15.17       14.93      5.49 o 
   2  -6   8      100.15       91.82     11.43 o 
   3  -6   8       65.31       64.15     14.20 o 
   4  -6   8      231.01      266.98     34.38 o 
   5  -6   8      291.18      338.58     28.51 o 
   6  -6   8      332.38      357.12     54.80 o 
   7  -6   8      181.74      194.41     46.58 o 
   8  -6   8        8.58        5.98     11.98 o 
   9  -6   8       19.74       39.86     18.93 o 
  10  -6   8       11.20      -16.94     16.44 o 
  11  -6   8        0.29       -6.97     19.43 o 
 -14  -5   8        2.91       -2.59     14.39 o 
 -13  -5   8        3.79      -13.24     21.17 o 
 -12  -5   8        0.06        2.51     11.49 o 
 -11  -5   8        3.05       -5.78     10.53 o 
 -10  -5   8        6.57       -0.76     17.69 o 
  -9  -5   8       84.18       93.76     17.35 o 
  -8  -5   8      163.13      193.66     26.16 o 
  -7  -5   8      341.93      316.80     26.58 o 
  -6  -5   8       20.33       25.63      7.11 o 
  -5  -5   8       59.21       61.23     17.01 o 
  -4  -5   8      280.59      320.36     19.06 o 
  -3  -5   8        6.47        7.86      4.91 o 
  -2  -5   8      213.29      221.65     14.95 o 
  -1  -5   8       16.21       18.12      5.53 o 
   0  -5   8      588.68      578.23     36.80 o 
   1  -5   8       24.31       23.20      5.53 o 
   2  -5   8       49.52       46.71     10.66 o 
   3  -5   8       11.90       14.26     16.44 o 
   4  -5   8       84.72       81.34     13.53 o 
   5  -5   8      444.42      468.80     80.21 o 
   6  -5   8        6.61       -5.31      8.11 o 
   7  -5   8        1.10        9.44     11.09 o 
   8  -5   8        9.88        4.73     11.26 o 
   9  -5   8       13.40       20.92     18.43 o 
  10  -5   8        0.43        0.50     19.93 o 
  11  -5   8        7.11       15.44     20.43 o 
 -14  -4   8        0.78        2.22     22.67 o 
 -13  -4   8        9.64       27.60     16.16 o 
 -12  -4   8       12.69       21.51     13.56 o 
 -11  -4   8        0.17        6.03     11.45 o 
 -10  -4   8       17.80       29.58     12.41 o 
  -9  -4   8     1717.73     1748.33     94.38 o 
  -8  -4   8      155.30      153.37     19.14 o 
  -7  -4   8      115.34      133.85     22.47 o 
  -6  -4   8        0.13       -0.07      4.58 o 
  -5  -4   8        0.01       -3.41      4.17 o 
  -4  -4   8       39.79       41.61      7.19 o 
  -3  -4   8       31.17       47.96      7.36 o 
  -2  -4   8      681.87      704.11     32.59 o 
  -1  -4   8      186.46      191.35     13.42 o 
   0  -4   8     3121.76     3248.26    160.29 o 
   1  -4   8      812.47      871.56     39.09 o 
   2  -4   8      112.34      102.63      9.57 o 
   3  -4   8       21.79       16.17      5.47 o 
   4  -4   8       10.05       13.45      7.75 o 
   5  -4   8      141.94      119.84     24.16 o 
   6  -4   8       20.40       22.77      9.33 o 
   7  -4   8      132.71      163.79     20.78 o 
   8  -4   8      344.35      328.31     43.84 o 
   9  -4   8       81.80      101.13     25.91 o 
  10  -4   8       57.11       34.38     21.42 o 
  11  -4   8        0.02        6.97     22.42 o 
 -15  -3   8        3.12        5.48     22.92 o 
 -14  -3   8        1.58        6.92     15.32 o 
 -13  -3   8        4.02      -12.83     12.47 o 
 -12  -3   8        0.48      -10.27     12.27 o 
 -11  -3   8        8.31       24.55     13.70 o 
 -10  -3   8        5.53      -14.24      9.49 o 
  -9  -3   8      332.17      386.23     31.14 o 
  -8  -3   8      100.05      106.81     11.69 o 
  -7  -3   8       72.09       76.64      9.95 o 
  -6  -3   8       98.80       87.74     15.25 o 
  -5  -3   8      155.74      176.26     13.48 o 
  -4  -3   8       43.99       46.73      7.40 o 
  -3  -3   8     3880.39     4015.25    158.90 o 
  -2  -3   8     2556.22     2558.88    103.03 o 
  -1  -3   8       11.40       20.04     19.93 o 
   0  -3   8       97.83      120.62     10.35 o 
   1  -3   8       77.18       76.67      8.68 o 
   2  -3   8       40.72       37.05      6.85 o 
   3  -3   8       42.25       44.77      8.32 o 
   4  -3   8       10.08        7.15     12.21 o 
   5  -3   8       74.57       63.36     11.77 o 
   6  -3   8       32.27       32.13     11.27 o 
   7  -3   8       12.20       16.47     10.55 o 
   8  -3   8       10.32       25.41     16.94 o 
   9  -3   8        0.07      -13.45     13.95 o 
  10  -3   8        0.17       11.96     19.43 o 
  11  -3   8       10.50       38.86     24.41 o 
 -15  -2   8       21.85       80.21     31.88 o 
 -14  -2   8        0.88       -0.48     14.59 o 
 -13  -2   8        7.65       13.27     23.66 o 
 -12  -2   8       52.22       70.10     20.18 o 
 -11  -2   8       22.18        4.35     10.29 o 
 -10  -2   8      152.65      148.49     19.73 o 
  -9  -2   8        0.28        2.90      9.14 o 
  -8  -2   8      196.52      180.08     15.00 o 
  -7  -2   8      257.51      298.90     23.83 o 
  -6  -2   8      138.95      140.56     12.13 o 
  -5  -2   8       54.01       44.67      7.56 o 
  -4  -2   8     3019.09     3064.20    122.95 o 
  -3  -2   8       55.72       66.98      8.18 o 
  -2  -2   8        0.90        7.65      4.72 o 
  -1  -2   8        0.04       -1.56      3.67 o 
   0  -2   8      348.61      339.26     18.78 o 
   1  -2   8        7.91       14.85      5.24 o 
   2  -2   8        6.11        8.24      4.77 o 
   3  -2   8      232.66      245.01     17.00 o 
   4  -2   8      126.98      147.21     17.79 o 
   5  -2   8       14.82       18.07      8.72 o 
   6  -2   8        5.98       -3.17     11.96 o 
   7  -2   8        3.06       15.94     14.45 o 
   8  -2   8       12.43        4.98     13.95 o 
   9  -2   8       21.16       59.29     21.92 o 
  10  -2   8       38.50       61.28     24.91 o 
  11  -2   8        7.26       36.37     24.91 o 
 -15  -1   8        0.41       22.92     24.91 o 
 -14  -1   8        8.65        5.98     18.93 o 
 -13  -1   8        1.75        5.21     12.83 o 
 -12  -1   8       12.09        1.33     11.61 o 
 -11  -1   8        1.13        6.33     10.76 o 
 -10  -1   8        5.77       19.55     11.21 o 
  -9  -1   8       13.17       20.93      8.09 o 
  -8  -1   8       69.26       70.53      9.66 o 
  -7  -1   8       56.40       55.42     15.71 o 
  -6  -1   8       67.08       73.70     15.49 o 
  -5  -1   8      240.69      247.99     16.04 o 
  -4  -1   8     1378.14     1503.76     63.22 o 
  -3  -1   8      211.90      177.46     12.82 o 
  -2  -1   8      420.78      408.53     21.29 o 
  -1  -1   8       24.06       32.07      6.23 o 
   0  -1   8       63.74       67.66      7.99 o 
   1  -1   8      494.21      497.86     24.72 o 
   2  -1   8       30.02       39.43     11.52 o 
   3  -1   8        0.40       -0.69      5.06 o 
   4  -1   8      160.19      153.58     13.49 o 
   5  -1   8       87.42       70.68     14.20 o 
   6  -1   8        0.49       -4.98     12.46 o 
   7  -1   8       14.17       24.41     15.94 o 
   8  -1   8       12.48       11.96     16.44 o 
   9  -1   8        2.20       40.35     21.92 o 
  10  -1   8        7.82       13.95     21.92 o 
  11  -1   8        4.19       23.91     21.92 o 
 -15   0   8        3.73       13.45     20.43 o 
 -14   0   8        3.96       -8.97     17.94 o 
 -13   0   8        1.15        3.08     12.09 o 
 -12   0   8        0.01       14.60     12.70 o 
 -11   0   8        2.68       -6.23      9.71 o 
 -10   0   8      598.88      647.17     34.01 o 
  -9   0   8       11.82        1.89      8.36 o 
  -8   0   8       13.16       21.07      6.63 o 
  -7   0   8       15.99       10.89      5.92 o 
  -6   0   8       27.88       28.50      9.37 o 
  -5   0   8        2.74       -5.30      4.09 o 
  -4   0   8       20.04       16.79      5.33 o 
  -3   0   8        5.54        5.50      4.47 o 
  -2   0   8        6.13        3.29      8.97 o 
  -1   0   8       29.50       30.79     11.60 o 
   0   0   8        0.96       -1.73      4.19 o 
   1   0   8      368.42      422.44     22.57 o 
   2   0   8       67.69       69.95     10.26 o 
   3   0   8        1.04       -5.81      4.60 o 
   4   0   8       21.80       16.38      8.82 o 
   5   0   8       10.24       19.17      7.41 o 
   6   0   8       11.59        3.49     11.96 o 
   7   0   8        5.62      -17.19     11.46 o 
   8   0   8       52.15       21.42     17.94 o 
   9   0   8        0.04       -2.99     18.93 o 
  10   0   8       11.52       13.45     20.43 o 
 -15   1   8        5.06       24.41     23.91 o 
 -14   1   8        2.55       37.37     21.92 o 
 -13   1   8        0.12       -1.69     11.96 o 
 -12   1   8       53.83       44.28     18.93 o 
 -11   1   8       37.58       45.10     29.39 o 
 -10   1   8      117.93      137.46     14.94 o 
  -9   1   8       39.48       28.94      8.91 o 
  -8   1   8      219.11      297.84     21.39 o 
  -7   1   8       18.35       12.84      6.03 o 
  -6   1   8       82.99       90.36     10.17 o 
  -5   1   8       33.17       40.73      9.83 o 
  -4   1   8      410.85      442.27     22.62 o 
  -3   1   8      479.63      468.90     26.21 o 
  -2   1   8      156.71      149.17     26.24 o 
  -1   1   8        0.96       -7.16      4.97 o 
   0   1   8      629.80      666.09     31.28 o 
   1   1   8      327.39      372.02     21.11 o 
   2   1   8      135.36      126.98     11.68 o 
   3   1   8       77.51       90.64     10.72 o 
   4   1   8       23.93       19.21      7.57 o 
   5   1   8       18.08       15.62      9.68 o 
   6   1   8       45.30       48.33     18.93 o 
   7   1   8       97.99       89.68     24.41 o 
   8   1   8        0.24       -4.48     16.44 o 
   9   1   8        1.54       34.38     19.43 o 
  10   1   8        0.01      -15.44     19.93 o 
 -15   2   8        3.12        2.99     23.42 o 
 -14   2   8        0.90      -24.91     17.94 o 
 -13   2   8       10.54       -2.49     16.94 o 
 -12   2   8        2.21       -3.77     11.09 o 
 -11   2   8      215.86      260.86     20.57 o 
 -10   2   8       50.92       85.20     12.24 o 
  -9   2   8       51.72       64.56     22.38 o 
  -8   2   8        9.92       17.81      6.82 o 
  -7   2   8        1.55        2.33      6.54 o 
  -6   2   8        3.30       -2.87      6.96 o 
  -5   2   8      421.82      488.23     25.25 o 
  -4   2   8       13.78        1.34      6.66 o 
  -3   2   8       87.36       77.68     12.46 o 
  -2   2   8        2.40       -5.17      4.65 o 
  -1   2   8       71.53       77.46      8.70 o 
   0   2   8        4.22        5.64      5.05 o 
   1   2   8       32.29       49.66      8.18 o 
   2   2   8       10.29        6.45      5.56 o 
   3   2   8       48.95       55.06     17.32 o 
   4   2   8       26.11       30.52      8.27 o 
   5   2   8      241.36      265.47     25.14 o 
   6   2   8       17.73       39.17     13.68 o 
   7   2   8        6.85      -17.44     12.95 o 
   8   2   8        4.70       13.95     18.43 o 
   9   2   8        2.87        0.00     18.93 o 
  10   2   8        0.58       -7.97     23.42 o 
 -15   3   8        0.08       -6.48     21.92 o 
 -14   3   8        1.15       32.88     22.42 o 
 -13   3   8        8.70       24.91     21.42 o 
 -12   3   8        3.57       -1.36     11.26 o 
 -11   3   8        2.17        5.80      8.88 o 
 -10   3   8       18.01       -5.09      7.15 o 
  -9   3   8       12.12        2.65      6.57 o 
  -8   3   8        7.22       -3.10      5.78 o 
  -7   3   8        0.40       -5.57      4.64 o 
  -6   3   8       81.05      105.94     10.49 o 
  -5   3   8     1171.80     1238.51     53.67 o 
  -4   3   8      174.11      181.81     15.74 o 
  -3   3   8       28.35       20.07      5.12 o 
  -2   3   8        7.87       13.61      5.67 o 
  -1   3   8       10.02        8.34      5.14 o 
   0   3   8        6.16        7.67      5.38 o 
   1   3   8       17.90       12.58      6.03 o 
   2   3   8        2.93        0.50      5.65 o 
   3   3   8        2.58        0.51      6.28 o 
   4   3   8        3.06       10.16      9.79 o 
   5   3   8       41.17       53.52     14.39 o 
   6   3   8       17.17       23.98     15.44 o 
   7   3   8        8.03        7.47     16.94 o 
   8   3   8       15.81       43.84     22.42 o 
   9   3   8        5.54       36.37     22.42 o 
 -12   4   8       25.11       27.90     18.93 o 
 -11   4   8       81.17       54.71     14.89 o 
 -10   4   8       35.21       33.47     40.60 o 
  -9   4   8       15.60        2.72     11.46 o 
  -8   4   8        5.82        8.43      9.49 o 
  -7   4   8        0.51       -0.45      7.42 o 
  -6   4   8        0.00        0.37      9.22 o 
  -5   4   8       15.41       33.25     16.19 o 
  -4   4   8      134.30      163.46     18.31 o 
  -3   4   8      235.69      265.72     31.64 o 
  -2   4   8       72.81       91.58     19.93 o 
  -1   4   8        8.76       13.47      8.23 o 
   0   4   8      194.09      242.46     22.51 o 
   1   4   8        1.92        5.26      7.52 o 
   2   4   8       47.90       44.28     16.19 o 
   3   4   8        4.57      -10.46     14.45 o 
   4   4   8        1.21       27.90     18.43 o 
   5   4   8       20.84       -7.47     16.94 o 
   6   4   8        6.25      -22.92     18.43 o 
   7   4   8        7.26       22.92     22.42 o 
 -12   5   8        0.12       13.95     19.43 o 
 -11   5   8       20.38       13.26     12.06 o 
 -10   5   8       28.30       24.81     11.77 o 
  -9   5   8        0.42        4.16      8.50 o 
  -8   5   8       58.09       51.76     13.02 o 
  -7   5   8      376.40      355.43     32.38 o 
  -6   5   8       50.64       44.36     11.84 o 
  -5   5   8       19.96       39.23     14.95 o 
  -4   5   8       24.00       42.82     25.41 o 
  -3   5   8      150.85      125.31     29.64 o 
  -2   5   8        9.72        1.74      8.10 o 
  -1   5   8        6.98       24.99     10.35 o 
   0   5   8       82.84       99.08     15.75 o 
   1   5   8        0.86      -12.34      8.58 o 
   2   5   8        0.00      -13.40      8.98 o 
   3   5   8       30.11       10.96     17.94 o 
   4   5   8        4.70       13.95     17.94 o 
   5   5   8        0.45       -3.99     17.44 o 
   6   5   8        6.64       13.45     21.42 o 
   7   5   8        1.64        4.48     25.41 o 
 -13   6   8        0.36       11.96     20.43 o 
 -12   6   8        4.52        4.98     19.43 o 
 -11   6   8       13.21       26.65     12.77 o 
 -10   6   8       76.25       69.89     16.20 o 
  -9   6   8        7.02       -1.90      8.72 o 
  -8   6   8        0.03       14.03     14.20 o 
  -7   6   8      151.54      121.25     18.49 o 
  -6   6   8      127.46      194.30     22.17 o 
  -5   6   8       67.26       73.58     14.46 o 
  -4   6   8        2.10       11.96     16.94 o 
  -3   6   8        5.52        0.46      9.49 o 
  -2   6   8        8.87        9.33      8.98 o 
  -1   6   8       10.29        5.73      9.51 o 
   0   6   8       18.77       28.38     15.94 o 
   1   6   8       34.29       32.31     12.43 o 
   2   6   8        4.89      -13.45     15.94 o 
   3   6   8       10.35        6.48     14.95 o 
   4   6   8       14.49        5.98     17.44 o 
   5   6   8       39.97       71.24     27.90 o 
   6   6   8        3.76        0.50     23.42 o 
   7   6   8        5.89       -7.47     20.43 o 
 -13   7   8       12.91      -10.96     20.43 o 
 -12   7   8        1.09      -15.94     15.94 o 
 -11   7   8       20.37       11.46     19.43 o 
 -10   7   8       53.06       56.09     15.10 o 
  -9   7   8       39.88       44.90     13.26 o 
  -8   7   8        9.51       -6.44     10.14 o 
  -7   7   8        3.74       -8.41      8.79 o 
  -6   7   8       48.88       42.35     12.77 o 
  -5   7   8      133.79      134.73     19.55 o 
  -4   7   8       11.39       14.54      9.92 o 
  -3   7   8        5.72       -7.80      8.50 o 
  -2   7   8        0.01       15.80     10.23 o 
  -1   7   8        0.24        6.18     10.14 o 
   0   7   8        4.57        9.96     11.06 o 
   1   7   8       52.83       39.21     14.89 o 
   2   7   8        8.56      -11.96     18.43 o 
   3   7   8        9.40       20.43     23.42 o 
   4   7   8       25.77       60.28     26.40 o 
   5   7   8       32.00       28.40     24.91 o 
   6   7   8       17.94      -14.95     25.41 o 
   7   7   8        2.02       43.34     30.39 o 
 -14   8   8        2.93       -1.49     23.42 o 
 -13   8   8       28.18       40.35     24.91 o 
 -12   8   8       31.25      -12.95     15.94 o 
 -11   8   8       47.33       11.46     19.93 o 
 -10   8   8        0.31        6.55     12.27 o 
  -9   8   8        2.14        0.95      9.57 o 
  -8   8   8        1.98       -3.47     19.68 o 
  -7   8   8       10.27       21.65     11.96 o 
  -6   8   8        0.39       23.29     12.41 o 
  -5   8   8        0.28       -0.40      9.93 o 
  -4   8   8       20.12       25.30     14.45 o 
  -3   8   8        0.10        3.66     23.42 o 
  -2   8   8        1.95      -13.88     10.14 o 
  -1   8   8       71.83       44.55     19.68 o 
   0   8   8        5.87       -0.01     11.96 o 
   1   8   8        7.98       22.42     20.43 o 
   2   8   8        4.79      -16.44     18.93 o 
   3   8   8        0.01        3.99     20.43 o 
   4   8   8       19.07       79.21     30.89 o 
   5   8   8       24.33       54.30     30.89 o 
   6   8   8        0.29       10.96     29.89 o 
 -13   9   8        3.58       11.46     21.92 o 
 -12   9   8        5.79       -1.00     20.92 o 
 -11   9   8        1.91       -1.49     17.94 o 
 -10   9   8        9.51       13.95     15.94 o 
  -9   9   8        0.21       -0.75     11.27 o 
  -8   9   8        5.89       -7.81     10.39 o 
  -7   9   8       13.68       26.22     13.17 o 
  -6   9   8        4.64        1.85     12.21 o 
  -5   9   8       12.92        0.10     11.77 o 
  -4   9   8        2.75       -2.97     10.99 o 
  -3   9   8        0.02        5.14     12.15 o 
  -2   9   8        4.03        2.51     12.70 o 
  -1   9   8       70.53       61.71     17.60 o 
   0   9   8        9.04       -6.97     15.94 o 
   1   9   8        0.32       -5.98     17.94 o 
   2   9   8        5.29       43.34     24.41 o 
   3   9   8       13.57       21.42     22.42 o 
   4   9   8       10.88      -12.46     25.91 o 
   5   9   8       20.54        3.49     27.90 o 
 -12  10   8        0.09      -23.42     16.44 o 
 -11  10   8        6.07       -1.49     20.43 o 
 -10  10   8        0.83      -13.95     17.44 o 
  -9  10   8        4.44       23.45     14.26 o 
  -8  10   8        0.46      -11.38     11.26 o 
  -7  10   8        8.39       12.37     13.73 o 
  -6  10   8        8.84        8.36     11.89 o 
  -5  10   8        1.17       -1.30     11.35 o 
  -4  10   8        0.16        6.71     18.43 o 
  -3  10   8        0.22        3.54     14.20 o 
  -2  10   8       22.67        7.66     13.37 o 
  -1  10   8        0.03      -11.07     12.68 o 
   0  10   8       10.50       12.95     19.93 o 
   1  10   8        3.43      -27.65     18.43 o 
   2  10   8        0.13      -25.41     16.94 o 
   3  10   8        0.82      -15.44     23.42 o 
   4  10   8        3.09       -5.98     22.42 o 
 -11  11   8        0.45      -16.94     19.43 o 
 -10  11   8        1.59      -16.94     16.94 o 
  -9  11   8        6.78       -6.97     16.44 o 
  -8  11   8        0.05       16.29     15.30 o 
  -7  11   8        7.32       27.23     25.16 o 
  -6  11   8        4.90        0.88     14.26 o 
  -5  11   8        0.05        8.14     13.73 o 
  -4  11   8       20.65        3.48     14.08 o 
  -3  11   8        6.77        2.13     12.98 o 
  -2  11   8       11.72       16.44     14.95 o 
  -1  11   8       24.52       42.35     24.91 o 
   0  11   8        5.19       29.89     20.92 o 
   1  11   8        0.09        1.00     22.92 o 
   2  11   8        4.62        1.49     25.91 o 
   3  11   8        8.49       12.95     26.90 o 
 -10  12   8        1.66      -15.94     21.42 o 
  -9  12   8        1.48       -1.49     19.93 o 
  -8  12   8        0.71       12.50     15.81 o 
  -7  12   8       14.99       21.38     17.02 o 
  -6  12   8        0.02      -13.63     17.44 o 
  -5  12   8        0.46       14.38     15.75 o 
  -4  12   8        0.06       15.82     15.32 o 
  -3  12   8        0.86        2.49     15.85 o 
  -2  12   8        4.97      -13.11     22.17 o 
  -1  12   8        5.63       58.29     27.40 o 
   0  12   8        0.10       14.95     22.42 o 
   1  12   8        0.02       -3.99     19.93 o 
  -8  13   8        4.60       13.45     24.41 o 
  -7  13   8        9.44       19.93     17.37 o 
  -6  13   8       24.67       41.28     19.85 o 
  -5  13   8        2.83        9.02     16.24 o 
  -4  13   8        7.38      -10.79     14.04 o 
  -3  13   8        0.01       -5.32     20.68 o 
  -2  13   8        4.65       20.92     25.91 o 
  -1  13   8        0.14      -11.46     24.91 o 
  -5 -16   9        3.95       51.31     30.89 o 
   0 -16   9        0.04        4.98     18.93 o 
   1 -16   9        0.55       -6.97     19.43 o 
   2 -16   9        0.05       15.44     20.43 o 
   3 -16   9       29.68       39.86     24.41 o 
   4 -16   9        1.69      -12.95     17.44 o 
   5 -16   9        0.01        7.47     23.42 o 
  -7 -15   9        0.15       26.90     25.41 o 
  -6 -15   9        1.92       37.86     26.40 o 
  -5 -15   9        8.62       63.77     28.90 o 
  -4 -15   9        0.05       16.45     17.44 o 
  -3 -15   9        0.00       26.19     14.24 o 
  -2 -15   9        3.96        3.49     15.94 o 
  -1 -15   9       13.54       43.07     15.67 o 
   0 -15   9       21.85       34.59     17.94 o 
   1 -15   9       31.64       41.15     14.78 o 
   2 -15   9        4.53       12.70     14.80 o 
   3 -15   9        2.03       -4.39     13.21 o 
   4 -15   9       14.48       21.02     18.68 o 
   5 -15   9        2.29      -13.20     13.39 o 
   6 -15   9        4.26       21.92     24.41 o 
   7 -15   9        1.00       17.94     25.91 o 
  -8 -14   9        6.49       -0.76     20.68 o 
  -7 -14   9        1.86        4.29     14.36 o 
  -6 -14   9       11.77        9.76     13.36 o 
  -5 -14   9        2.09       16.86     13.88 o 
  -4 -14   9       22.66       26.92     21.67 o 
  -3 -14   9        3.45       19.28     12.32 o 
  -2 -14   9       46.86       60.65     12.50 o 
  -1 -14   9        0.06       -1.49     14.45 o 
   0 -14   9       13.47       14.90     12.27 o 
   1 -14   9       12.27        9.00     11.01 o 
   2 -14   9       37.33       39.57     14.35 o 
   3 -14   9        0.11        4.73     11.98 o 
   4 -14   9       15.43       14.90     14.04 o 
   5 -14   9        1.32       -6.34     12.62 o 
   6 -14   9       12.02       31.12     18.16 o 
   7 -14   9       14.60       26.04     18.63 o 
   8 -14   9        6.67      -10.23     17.06 o 
  -9 -13   9        2.72       18.90     22.92 o 
  -8 -13   9        0.15        2.12     13.97 o 
  -7 -13   9        5.09        3.56     13.75 o 
  -6 -13   9        2.64        7.10     12.43 o 
  -5 -13   9        0.87        4.87     11.85 o 
  -4 -13   9        1.31       -1.39      9.93 o 
  -3 -13   9       23.52       10.01     11.97 o 
  -2 -13   9       26.37       14.48      8.94 o 
  -1 -13   9       47.96       62.77     21.42 o 
   0 -13   9        3.58       -7.00     10.00 o 
   1 -13   9        8.28        9.71     10.77 o 
   2 -13   9      176.79      212.40     28.15 o 
   3 -13   9       19.99       24.51     12.19 o 
   4 -13   9        0.17       13.05     12.67 o 
   5 -13   9        7.07        2.11     13.91 o 
   6 -13   9        4.59        0.94     21.67 o 
   7 -13   9        0.40        6.97     15.79 o 
   8 -13   9        3.78       16.05     17.80 o 
   9 -13   9        5.10       -1.16     17.92 o 
 -10 -12   9        1.67       37.17     17.94 o 
  -9 -12   9        0.24       -1.15     14.24 o 
  -8 -12   9        3.33       29.89     15.56 o 
  -7 -12   9        9.03        0.55     15.44 o 
  -6 -12   9        4.02       12.59     12.98 o 
  -5 -12   9        0.15       15.31     11.48 o 
  -4 -12   9       10.49        7.92     10.96 o 
  -3 -12   9       17.90        9.74      9.58 o 
  -2 -12   9        1.33       13.37      8.14 o 
  -1 -12   9       74.02       67.10     11.08 o 
   0 -12   9       55.10       37.84     12.67 o 
   1 -12   9       57.17       94.66     20.68 o 
   2 -12   9        7.77        3.74     10.57 o 
   3 -12   9        0.27        6.48     11.01 o 
   4 -12   9       31.88       -1.99     14.95 o 
   5 -12   9        1.47       17.83     12.98 o 
   6 -12   9       92.16       84.42     48.57 o 
   7 -12   9       23.62       33.66     15.67 o 
   8 -12   9        0.10        8.41     22.42 o 
   9 -12   9        0.18       20.19     17.35 o 
 -11 -11   9        0.46       -4.98     14.28 o 
 -10 -11   9        0.53       -2.81     12.98 o 
  -9 -11   9        4.00        8.07     14.36 o 
  -8 -11   9        7.95        8.11     11.70 o 
  -7 -11   9        0.17       10.35     15.94 o 
  -6 -11   9       13.50       11.17     11.06 o 
  -5 -11   9        8.35       16.61     11.12 o 
  -4 -11   9       35.21       35.43     12.06 o 
  -3 -11   9        2.51        7.10      7.17 o 
  -2 -11   9       33.13       48.84     14.21 o 
  -1 -11   9      706.90      740.47     36.81 o 
   0 -11   9       13.70       11.99     10.04 o 
   1 -11   9      318.04      366.92     53.56 o 
   2 -11   9      402.74      367.09     30.95 o 
   3 -11   9       80.68       64.88     14.97 o 
   4 -11   9        6.68       10.16     11.80 o 
   5 -11   9        0.47      -10.89     11.26 o 
   6 -11   9       72.20       75.59     25.16 o 
   7 -11   9       11.01       -8.32     17.94 o 
   8 -11   9        1.71       -9.02     24.16 o 
   9 -11   9        3.94       27.70     16.87 o 
  10 -11   9        1.80      -23.70     16.40 o 
 -12 -10   9        1.03       22.09     21.92 o 
 -11 -10   9        2.08        9.72     13.29 o 
 -10 -10   9        0.54       -1.67     12.27 o 
  -9 -10   9        0.04       -7.94     11.61 o 
  -8 -10   9        8.16       -1.00     18.93 o 
  -7 -10   9       25.39       60.75     44.09 o 
  -6 -10   9       17.25       37.12     12.68 o 
  -5 -10   9       19.23       17.03     10.03 o 
  -4 -10   9      716.54      708.59     36.30 o 
  -3 -10   9      495.03      549.40     30.50 o 
  -2 -10   9      263.73      262.33     19.08 o 
  -1 -10   9        5.60       -3.32      6.57 o 
   0 -10   9      140.09      171.11     15.38 o 
   1 -10   9      361.60      316.91     62.52 o 
   2 -10   9        2.96        8.73     10.00 o 
   3 -10   9       13.07       18.62     10.87 o 
   4 -10   9      150.33      148.33     27.65 o 
   5 -10   9       72.93       68.52     17.02 o 
   6 -10   9        6.02        1.74     12.31 o 
   7 -10   9        0.46      -12.53     11.26 o 
   8 -10   9        8.47       18.58     20.68 o 
   9 -10   9        3.83       19.04     16.16 o 
  10 -10   9        0.02      -14.83     16.15 o 
 -12  -9   9        1.91        9.12     16.03 o 
 -11  -9   9        1.67        8.61     13.52 o 
 -10  -9   9        0.70       -7.41     11.73 o 
  -9  -9   9       23.09       22.89     12.22 o 
  -8  -9   9        6.79       11.39     18.93 o 
  -7  -9   9      452.84      414.65     34.12 o 
  -6  -9   9        0.00       -7.20      8.20 o 
  -5  -9   9       28.80       23.82     11.59 o 
  -4  -9   9      880.35      850.91     40.88 o 
  -3  -9   9       89.89      105.25     11.96 o 
  -2  -9   9       40.53       48.95      8.80 o 
  -1  -9   9       50.27       60.61      9.39 o 
   0  -9   9      117.62      134.12     13.18 o 
   1  -9   9      102.59      133.17     17.79 o 
   2  -9   9      275.65      202.64     21.96 o 
   3  -9   9      518.51      578.25     91.92 o 
   4  -9   9      620.24      672.58     88.18 o 
   5  -9   9      101.53      111.29     19.14 o 
   6  -9   9        6.13       10.43     12.62 o 
   7  -9   9        0.02        4.27     11.56 o 
   8  -9   9        3.07       24.62     16.94 o 
   9  -9   9        4.86       15.00     15.20 o 
  10  -9   9        0.21       20.26     18.07 o 
 -13  -8   9        3.59       18.54     16.63 o 
 -12  -8   9       11.73       18.52     15.30 o 
 -11  -8   9        0.06       -3.60     11.85 o 
 -10  -8   9        6.73       14.30     12.95 o 
  -9  -8   9        0.14        2.74     10.21 o 
  -8  -8   9      242.47      265.25     27.29 o 
  -7  -8   9        4.40        5.21      9.64 o 
  -6  -8   9        3.69       11.22      9.35 o 
  -5  -8   9       62.19       68.18     10.37 o 
  -4  -8   9       15.99       12.21      6.24 o 
  -3  -8   9      116.02      128.07     12.86 o 
  -2  -8   9       26.84       28.08      7.02 o 
  -1  -8   9      118.53      128.26     12.40 o 
   0  -8   9       14.21       22.39      7.63 o 
   1  -8   9       52.29       58.69     20.18 o 
   2  -8   9        4.14        3.75      8.23 o 
   3  -8   9        2.45        9.13      9.71 o 
   4  -8   9      114.79      118.74     19.93 o 
   5  -8   9        3.53        8.29     11.09 o 
   6  -8   9       26.79       35.12     13.37 o 
   7  -8   9        2.28       -1.03     12.27 o 
   8  -8   9       47.44       62.77     17.26 o 
   9  -8   9        8.76        6.38     23.42 o 
  10  -8   9       45.58        5.98     22.92 o 
 -13  -7   9        0.07        7.61     14.84 o 
 -12  -7   9        5.82       -1.55     12.68 o 
 -11  -7   9       55.26       85.60     18.47 o 
 -10  -7   9        1.84       10.67     16.19 o 
  -9  -7   9       20.59       11.01     10.05 o 
  -8  -7   9       76.21       50.94     13.40 o 
  -7  -7   9        3.30        0.02      8.47 o 
  -6  -7   9        0.11       -4.28      5.77 o 
  -5  -7   9      114.13      139.80     13.39 o 
  -4  -7   9      112.78      101.13     11.61 o 
  -3  -7   9      530.71      596.01     29.72 o 
  -2  -7   9      559.99      566.75     28.57 o 
  -1  -7   9      259.84      275.09     18.09 o 
   0  -7   9       47.63       44.62      7.67 o 
   1  -7   9       19.55       20.88      6.29 o 
   2  -7   9        3.52       -3.74      5.99 o 
   3  -7   9       17.77       21.10      9.79 o 
   4  -7   9       28.95       14.86     10.64 o 
   5  -7   9      434.15      360.16     30.99 o 
   6  -7   9      122.40      104.65     18.82 o 
   7  -7   9      512.77      465.35     37.34 o 
   8  -7   9       31.49       42.19     15.65 o 
   9  -7   9        0.14        3.40     14.60 o 
  10  -7   9       22.94       30.89     24.41 o 
  11  -7   9       10.63       13.45     24.91 o 
 -14  -6   9       35.13       38.81     19.22 o 
 -13  -6   9        0.37       26.05     17.19 o 
 -12  -6   9        9.19        3.99     13.02 o 
 -11  -6   9       30.55       36.54     15.49 o 
 -10  -6   9        0.48        3.35     11.26 o 
  -9  -6   9       50.65       71.13     16.16 o 
  -8  -6   9      109.89       86.86     16.00 o 
  -7  -6   9        0.12        1.55      8.84 o 
  -6  -6   9        0.01        0.32      5.87 o 
  -5  -6   9        0.63       -1.88      4.92 o 
  -4  -6   9      137.60      137.69     12.53 o 
  -3  -6   9       51.42       41.11      7.55 o 
  -2  -6   9       63.97       79.55     21.22 o 
  -1  -6   9      143.07      143.74     28.01 o 
   0  -6   9        1.30       -5.89      3.92 o 
   1  -6   9        0.00        1.46      4.69 o 
   2  -6   9      176.19      186.68     19.18 o 
   3  -6   9        7.24        4.92     10.21 o 
   4  -6   9        1.35       -2.83      7.64 o 
   5  -6   9      104.31       59.67     14.04 o 
   6  -6   9       89.88       91.85     16.66 o 
   7  -6   9        7.02       14.73     24.16 o 
   8  -6   9       35.55       29.20     13.89 o 
   9  -6   9        7.38       35.87     22.92 o 
  10  -6   9       19.06       -6.97     19.93 o 
  11  -6   9        0.00        6.48     21.42 o 
 -14  -5   9        1.83        3.70     17.02 o 
 -13  -5   9        4.72        8.64     17.69 o 
 -12  -5   9        2.10       -2.41     12.85 o 
 -11  -5   9        0.00       14.02     12.19 o 
 -10  -5   9        6.70        4.06     13.70 o 
  -9  -5   9      186.92      156.99     78.72 o 
  -8  -5   9       68.17       57.55     13.26 o 
  -7  -5   9       40.22       26.66     10.39 o 
  -6  -5   9        8.76       10.46      7.16 o 
  -5  -5   9      268.32      306.68     19.39 o 
  -4  -5   9        3.96        2.43      4.95 o 
  -3  -5   9       89.69       96.80     12.95 o 
  -2  -5   9       19.05        5.03      5.18 o 
  -1  -5   9       36.10       44.36     19.43 o 
   0  -5   9      105.27      128.56     11.41 o 
   1  -5   9        6.07        7.92      5.06 o 
   2  -5   9      165.89      173.51     13.26 o 
   3  -5   9       31.83       48.93     10.50 o 
   4  -5   9      155.42      158.06     19.18 o 
   5  -5   9      631.74      720.38     45.96 o 
   6  -5   9       18.33       21.83     11.92 o 
   7  -5   9        2.12       -5.21     10.41 o 
   8  -5   9       89.75       25.91     17.94 o 
   9  -5   9        0.82      -13.95     15.44 o 
  10  -5   9        8.78       11.96     18.93 o 
  11  -5   9        0.16       27.90     22.92 o 
 -14  -4   9        7.97       -3.99     14.01 o 
 -13  -4   9       10.14       18.92     15.32 o 
 -12  -4   9        0.10      -14.40     12.27 o 
 -11  -4   9        6.61       16.27     12.62 o 
 -10  -4   9       21.33       20.71     11.61 o 
  -9  -4   9      875.73      860.05     52.98 o 
  -8  -4   9      121.73      118.46     17.44 o 
  -7  -4   9       11.89        6.50      5.56 o 
  -6  -4   9       84.54      106.95     19.30 o 
  -5  -4   9        2.13       -0.19      4.52 o 
  -4  -4   9        0.71        1.06      4.87 o 
  -3  -4   9      254.82      266.78     16.95 o 
  -2  -4   9     1047.98      978.19     67.26 o 
  -1  -4   9      698.50      761.54     35.37 o 
   0  -4   9      166.38      164.60     12.81 o 
   1  -4   9       74.12       82.83      9.50 o 
   2  -4   9       48.97       34.99      6.53 o 
   3  -4   9       51.84       40.25     10.20 o 
   4  -4   9      359.12      386.27     29.59 o 
   5  -4   9      129.70      135.25     18.84 o 
   6  -4   9       79.83       76.56     15.89 o 
   7  -4   9        0.26        9.51     11.13 o 
   8  -4   9        5.36        5.48     15.44 o 
   9  -4   9        4.38       33.38     20.43 o 
  10  -4   9        6.71       24.41     21.42 o 
 -15  -3   9        4.93        8.94     17.08 o 
 -14  -3   9        3.61       -4.70     14.43 o 
 -13  -3   9        2.80      -17.22     11.48 o 
 -12  -3   9        4.40      -16.49     10.99 o 
 -11  -3   9        0.06       -2.90      9.92 o 
 -10  -3   9        9.17       10.71     10.92 o 
  -9  -3   9       64.74       65.95     15.39 o 
  -8  -3   9        0.27       -7.86      5.77 o 
  -7  -3   9       43.98       42.30      8.52 o 
  -6  -3   9        9.21       21.01      9.02 o 
  -5  -3   9      126.60      154.21     12.98 o 
  -4  -3   9     1909.89     1874.87     78.10 o 
  -3  -3   9       29.79       35.03      9.67 o 
  -2  -3   9      177.17      198.39     14.09 o 
  -1  -3   9        6.23        1.43      5.50 o 
   0  -3   9       79.58       71.86      8.72 o 
   1  -3   9       18.21       15.77      9.79 o 
   2  -3   9        0.15        4.96      6.92 o 
   3  -3   9       54.21       45.67      7.94 o 
   4  -3   9       67.55       54.71     11.80 o 
   5  -3   9       67.58       56.43     11.84 o 
   6  -3   9       18.25       19.57     24.91 o 
   7  -3   9       45.50       28.40     15.44 o 
   8  -3   9        0.00       -4.98     18.43 o 
   9  -3   9        0.04        1.00     19.43 o 
  10  -3   9        1.78       -7.47     18.93 o 
 -15  -2   9       25.82      111.60     32.88 o 
 -14  -2   9        0.03        5.03     14.97 o 
 -13  -2   9       13.92        9.75     13.53 o 
 -12  -2   9        5.15        3.56     16.69 o 
 -11  -2   9       58.22       51.00     18.18 o 
 -10  -2   9       10.84       14.97     10.64 o 
  -9  -2   9      339.72      340.72     32.99 o 
  -8  -2   9      103.88      111.95     12.51 o 
  -7  -2   9      147.96      150.65     18.83 o 
  -6  -2   9      318.77      347.01     20.93 o 
  -5  -2   9      153.99      167.19     14.14 o 
  -4  -2   9       16.34       18.31      5.94 o 
  -3  -2   9      481.96      500.95     25.16 o 
  -2  -2   9        1.67        2.25      4.53 o 
  -1  -2   9       58.60       62.88      8.30 o 
   0  -2   9      150.60      186.07     13.78 o 
   1  -2   9        0.20        3.75      4.82 o 
   2  -2   9        3.19        2.33      5.24 o 
   3  -2   9      142.88      162.34     21.82 o 
   4  -2   9        2.37        5.27      7.92 o 
   5  -2   9       61.13       68.98     13.02 o 
   6  -2   9        2.05       -1.74      9.20 o 
   7  -2   9       27.02       62.77     22.92 o 
   8  -2   9        2.78       18.43     17.44 o 
   9  -2   9       23.89       62.77     25.91 o 
  10  -2   9        4.09       20.92     21.42 o 
 -15  -1   9        0.01       21.42     26.90 o 
 -14  -1   9        2.65       -3.24     14.09 o 
 -13  -1   9        0.01       -0.44     12.62 o 
 -12  -1   9        9.90       13.35     13.18 o 
 -11  -1   9        6.93       -8.57     10.50 o 
 -10  -1   9      377.89      419.07     33.09 o 
  -9  -1   9       80.46       80.08     20.70 o 
  -8  -1   9       49.47       51.25      9.27 o 
  -7  -1   9       96.68       93.02     11.31 o 
  -6  -1   9      421.61      464.41     24.90 o 
  -5  -1   9      104.83      127.86     12.14 o 
  -4  -1   9       90.89       89.84     12.37 o 
  -3  -1   9       76.79       65.72      8.51 o 
  -2  -1   9      145.63      138.22     15.30 o 
  -1  -1   9       74.60       60.24      7.96 o 
   0  -1   9       63.70       80.06      9.37 o 
   1  -1   9      177.47      177.02     21.06 o 
   2  -1   9       90.91       88.79     10.44 o 
   3  -1   9       55.51       60.88     15.17 o 
   4  -1   9        0.48        1.63      5.89 o 
   5  -1   9       24.82       27.72     10.55 o 
   6  -1   9        9.06       13.95     15.44 o 
   7  -1   9       33.13       34.87     19.43 o 
   8  -1   9       18.95       36.87     21.92 o 
   9  -1   9       36.66       73.73     24.41 o 
  10  -1   9        6.27        9.96     22.42 o 
 -15   0   9        3.92       24.41     22.92 o 
 -14   0   9       19.31       11.24     15.49 o 
 -13   0   9       11.49       18.57     23.17 o 
 -12   0   9        9.67       17.93     11.77 o 
 -11   0   9       32.68        8.80     11.45 o 
 -10   0   9      653.95      728.25     37.26 o 
  -9   0   9       57.15       41.81     13.73 o 
  -8   0   9        1.35       -2.80      5.59 o 
  -7   0   9       62.20       58.12      9.50 o 
  -6   0   9      126.13      110.09     11.63 o 
  -5   0   9        5.07       11.02      5.55 o 
  -4   0   9      473.41      469.27     24.32 o 
  -3   0   9        0.66        3.15      4.39 o 
  -2   0   9      100.32       92.12      9.71 o 
  -1   0   9       46.45       42.48      7.30 o 
   0   0   9       11.19       14.58      7.48 o 
   1   0   9       58.20       37.06     10.76 o 
   2   0   9       13.06       15.57      7.54 o 
   3   0   9       30.12       15.80      8.96 o 
   4   0   9        1.07       -8.30      6.28 o 
   5   0   9        1.41       -6.66      8.37 o 
   6   0   9        0.90       -4.48     13.95 o 
   7   0   9       26.16       34.87     18.93 o 
   8   0   9        0.37       -1.00     17.94 o 
   9   0   9        0.29       -2.49     19.93 o 
  10   0   9        5.20      -10.96     19.93 o 
 -15   1   9        2.01       12.46     23.42 o 
 -14   1   9        1.62       24.91     21.92 o 
 -13   1   9        0.74       -2.10     12.68 o 
 -12   1   9       12.35       34.82     13.26 o 
 -11   1   9        3.01        2.42     11.41 o 
 -10   1   9      174.53      143.22     15.38 o 
  -9   1   9       29.94       17.02      9.88 o 
  -8   1   9        2.04        3.92      7.62 o 
  -7   1   9        0.60       -2.12      5.56 o 
  -6   1   9       92.35      136.51     12.80 o 
  -5   1   9      169.80      182.02     13.85 o 
  -4   1   9       67.45       91.31      9.97 o 
  -3   1   9       19.47       22.22      8.08 o 
  -2   1   9        6.30        6.99      5.09 o 
  -1   1   9      520.13      523.40     26.54 o 
   0   1   9       23.38       27.17      6.88 o 
   1   1   9        4.40       -0.45      5.08 o 
   2   1   9        9.54        1.86      5.57 o 
   3   1   9       15.39       16.40      7.37 o 
   4   1   9        0.23       -5.75      8.40 o 
   5   1   9        0.50        7.44     10.55 o 
   6   1   9       80.33      126.54     27.90 o 
   7   1   9       12.14        6.97     16.44 o 
   8   1   9       12.53       24.41     21.42 o 
   9   1   9        7.15       26.90     21.42 o 
 -15   2   9        3.64       45.34     24.91 o 
 -14   2   9        0.05       23.42     21.42 o 
 -13   2   9       11.78       44.73     15.67 o 
 -12   2   9        5.67       10.07     12.27 o 
 -11   2   9       99.65      115.69     18.93 o 
 -10   2   9       53.46       50.63     11.28 o 
  -9   2   9      257.83      270.89     19.97 o 
  -8   2   9        1.18       -8.32      5.55 o 
  -7   2   9        8.52        2.57      9.26 o 
  -6   2   9       15.43       22.54      6.92 o 
  -5   2   9      349.84      361.19     20.87 o 
  -4   2   9       20.90       13.76      8.03 o 
  -3   2   9      120.10      106.43     10.11 o 
  -2   2   9        8.20        3.13      5.25 o 
  -1   2   9       22.68       18.28      5.94 o 
   0   2   9        0.38        7.57      6.00 o 
   1   2   9        3.86       -5.06     12.70 o 
   2   2   9       10.03        3.31      5.93 o 
   3   2   9       41.55       52.13      9.68 o 
   4   2   9      198.57      213.20     43.84 o 
   5   2   9       81.19       69.76     36.12 o 
   6   2   9       21.62       16.94     16.44 o 
   7   2   9        0.05        2.99     17.44 o 
   8   2   9        9.82       -2.99     18.93 o 
   9   2   9        0.15      -28.40     20.43 o 
 -12   3   9        1.11        9.57     12.12 o 
 -11   3   9       87.02       64.27     16.91 o 
 -10   3   9        8.99       27.70      8.88 o 
  -9   3   9        7.68        9.78      7.47 o 
  -8   3   9       30.83       31.99     11.96 o 
  -7   3   9        2.66        8.01      8.50 o 
  -6   3   9       32.58       28.36     10.28 o 
  -5   3   9       83.10       88.42     14.97 o 
  -4   3   9        0.04       -4.10      7.30 o 
  -3   3   9       20.34       23.49      9.29 o 
  -2   3   9       14.80        1.34      7.92 o 
  -1   3   9       15.83        5.26     10.46 o 
   0   3   9       24.35       25.69     33.63 o 
   1   3   9       31.24       40.42     17.94 o 
   2   3   9        1.79       12.66      8.94 o 
   3   3   9        9.55       21.06     14.20 o 
   4   3   9        2.98        5.46     11.45 o 
   5   3   9        3.82        9.25     11.73 o 
   6   3   9        0.47       15.94     20.43 o 
 -12   4   9        0.84        5.81     12.32 o 
 -11   4   9      217.02      293.44     28.71 o 
 -10   4   9       55.22       22.82     19.43 o 
  -9   4   9       33.46       31.48     24.41 o 
  -8   4   9        3.73       -3.07      9.47 o 
  -7   4   9       41.43       35.86     12.21 o 
  -6   4   9       98.38      107.59     17.09 o 
  -5   4   9       50.06       67.01     28.40 o 
  -4   4   9        0.01        1.12     13.45 o 
  -3   4   9        5.26       12.86      8.26 o 
  -2   4   9       72.82       77.36     14.26 o 
  -1   4   9       25.42       32.84     11.35 o 
   0   4   9       94.25      118.45     20.18 o 
   1   4   9        7.74       24.77     20.43 o 
   2   4   9       54.67       57.23     26.65 o 
   3   4   9       20.89       -0.50     17.44 o 
   4   4   9        4.05       14.45     19.93 o 
   5   4   9       12.09       50.32     24.41 o 
   6   4   9       22.27        3.49     22.42 o 
 -13   5   9        0.24       -9.96     19.43 o 
 -12   5   9       38.05       61.28     24.41 o 
 -11   5   9        2.41       10.92     20.92 o 
 -10   5   9        0.02      -12.75      8.50 o 
  -9   5   9        0.06        4.27     14.95 o 
  -8   5   9       22.40       19.68     11.27 o 
  -7   5   9        0.02       -7.16      7.73 o 
  -6   5   9       44.52       49.48     17.69 o 
  -5   5   9      106.50      105.47     17.16 o 
  -4   5   9       71.56       90.95     16.31 o 
  -3   5   9        9.80       10.44      9.29 o 
  -2   5   9        0.84       -2.25     10.20 o 
  -1   5   9        0.83        0.15     10.05 o 
   0   5   9      129.38      122.16     22.42 o 
   1   5   9        3.17        0.25     10.22 o 
   2   5   9       48.69       43.05     13.35 o 
   3   5   9        7.69        6.48     16.44 o 
   4   5   9       19.09       18.93     20.43 o 
   5   5   9       10.18       25.91     21.42 o 
   6   5   9        1.01       27.90     24.91 o 
 -13   6   9        0.54      -27.65     18.43 o 
 -12   6   9       23.05       15.94     20.43 o 
 -11   6   9       22.51       13.47     12.85 o 
 -10   6   9       16.57       -2.99     10.92 o 
  -9   6   9       12.76        6.23     11.27 o 
  -8   6   9       10.28        4.23     12.70 o 
  -7   6   9       30.08       39.23     12.47 o 
  -6   6   9       37.91       43.59     13.03 o 
  -5   6   9       12.51        2.22     10.14 o 
  -4   6   9       47.57       79.45     21.92 o 
  -3   6   9        1.52       17.48     10.60 o 
  -2   6   9       10.36        4.32     10.77 o 
  -1   6   9        9.23        6.24     15.20 o 
   0   6   9        5.05       -9.22     11.27 o 
   1   6   9       34.27       39.50     13.83 o 
   2   6   9        3.46       13.45     20.43 o 
   3   6   9        4.53      -15.44     14.95 o 
   4   6   9        0.10       11.96     20.92 o 
   5   6   9       34.68       49.82     25.41 o 
   6   6   9        0.05      -20.92     22.92 o 
   7   6   9        0.68       16.94     27.90 o 
 -14   7   9        0.23       13.95     24.41 o 
 -13   7   9        0.05       -8.97     19.93 o 
 -12   7   9        0.14        0.50     19.43 o 
 -11   7   9       53.66       43.87     15.43 o 
 -10   7   9       59.84       31.39     12.91 o 
  -9   7   9        6.48       -6.12     13.70 o 
  -8   7   9        0.04       -8.48      9.33 o 
  -7   7   9        0.13        1.87      8.22 o 
  -6   7   9       20.36        8.72     10.22 o 
  -5   7   9        1.53       -5.70     10.55 o 
  -4   7   9        7.59       -6.59     11.71 o 
  -3   7   9        0.73        1.69      9.86 o 
  -2   7   9       46.14       84.37     16.87 o 
  -1   7   9        0.87      -15.05     10.04 o 
   0   7   9        1.93       -0.17     12.12 o 
   1   7   9        1.36        3.49     19.93 o 
   2   7   9       16.70       25.91     22.42 o 
   3   7   9       28.14       34.38     24.91 o 
   4   7   9        3.43       26.90     27.40 o 
   5   7   9        0.90        2.99     21.92 o 
   6   7   9        0.59       34.38     29.89 o 
 -13   8   9        6.34      -16.94     21.92 o 
 -12   8   9       10.66       20.43     21.42 o 
 -11   8   9       26.01       26.90     20.43 o 
 -10   8   9       21.37       32.84     14.97 o 
  -9   8   9        1.90       22.75     12.45 o 
  -8   8   9        0.02        2.08     10.71 o 
  -7   8   9        6.85       -2.12     10.46 o 
  -6   8   9        9.06       13.26     20.68 o 
  -5   8   9       44.17       22.67     18.68 o 
  -4   8   9       22.60        0.40     10.53 o 
  -3   8   9        1.74        0.60     11.37 o 
  -2   8   9        5.82      -12.21     13.20 o 
  -1   8   9       33.14       24.42     13.68 o 
   0   8   9        6.17       12.20     20.43 o 
   1   8   9        5.87       -6.48     17.44 o 
   2   8   9        5.42      -16.44     17.44 o 
   3   8   9        7.74       -7.47     19.93 o 
   4   8   9       11.77       10.96     23.91 o 
   5   8   9        0.28      -18.43     23.91 o 
 -13   9   9        3.05       -8.47     22.92 o 
 -12   9   9        0.07      -24.41     19.43 o 
 -11   9   9        0.01      -16.44     19.93 o 
 -10   9   9        0.03       16.55     13.33 o 
  -9   9   9        3.46       -2.21     12.12 o 
  -8   9   9        3.56       20.14     13.83 o 
  -7   9   9        0.56       35.16     13.89 o 
  -6   9   9        0.11       10.11     12.32 o 
  -5   9   9        4.21       -2.85     11.06 o 
  -4   9   9       10.26       25.60     14.39 o 
  -3   9   9        2.05        1.78     13.33 o 
  -2   9   9       12.69        8.02     13.33 o 
  -1   9   9       18.46       12.27     19.93 o 
   0   9   9        5.01        6.97     21.92 o 
   1   9   9        1.19      -18.93     17.44 o 
   2   9   9        1.46       12.95     24.91 o 
   3   9   9        0.54       17.44     28.40 o 
   4   9   9       23.22       39.86     31.39 o 
 -12  10   9       14.27       11.46     23.91 o 
 -11  10   9        0.06       12.46     22.92 o 
 -10  10   9        5.05      -12.46     18.93 o 
  -9  10   9        1.88       -1.37     13.56 o 
  -8  10   9        0.51       -1.74     13.39 o 
  -7  10   9       26.98       23.29     20.18 o 
  -6  10   9        1.85       -1.79     13.20 o 
  -5  10   9        2.66       26.47     15.20 o 
  -4  10   9        0.93       19.31     14.68 o 
  -3  10   9        1.98      -14.36     11.23 o 
  -2  10   9        0.00       18.92     15.39 o 
  -1  10   9        2.82       29.39     22.42 o 
   0  10   9        1.33       -5.98     21.42 o 
   1  10   9        1.43        9.47     25.41 o 
   2  10   9        2.30       12.46     25.91 o 
   3  10   9        4.91       -1.00     23.42 o 
 -11  11   9        2.50       29.39     24.41 o 
 -10  11   9        0.00      -26.40     20.92 o 
  -9  11   9        1.28      -12.95     19.43 o 
  -8  11   9        0.45       -4.79     14.11 o 
  -7  11   9        6.04        7.22     18.68 o 
  -6  11   9       17.67       17.38     14.48 o 
  -5  11   9        0.02       21.29     15.69 o 
  -4  11   9        0.11       -5.60     13.68 o 
  -3  11   9        0.66      -16.13     28.90 o 
  -2  11   9        1.10       -0.45     20.92 o 
  -1  11   9        1.49       27.40     23.91 o 
   0  11   9        9.11       12.95     23.42 o 
   1  11   9        7.77        8.97     21.92 o 
  -9  12   9        2.84       16.94     25.91 o 
  -8  12   9        0.09      -10.74     16.16 o 
  -7  12   9       18.57       31.06     17.87 o 
  -6  12   9        1.38       21.59     16.90 o 
  -5  12   9        0.16        8.72     21.67 o 
  -4  12   9        3.61       -1.91     15.39 o 
  -3  12   9        1.17       -3.90     15.80 o 
  -2  12   9        0.06       -3.49     23.91 o 
  -1  12   9        2.49       25.41     25.41 o 
  -6  13   9        1.63        1.86     16.66 o 
  -5  13   9        4.57        4.85     17.79 o 
  -4  13   9        1.58        8.03     18.08 o 
   0 -17  10        5.09        8.97     21.92 o 
   1 -17  10        3.41      -12.95     16.94 o 
   2 -17  10       18.79       29.89     23.42 o 
   3 -17  10        0.03        3.99     21.92 o 
   4 -17  10        0.02      -27.65     18.43 o 
  -5 -16  10       23.85       -6.97     22.92 o 
  -4 -16  10        1.08       12.95     23.42 o 
  -1 -16  10       11.36       11.96     20.43 o 
   0 -16  10        1.11        8.47     20.43 o 
   1 -16  10       17.13       15.44     19.93 o 
   2 -16  10       19.38      -10.96     18.93 o 
   3 -16  10        0.34      -10.96     18.93 o 
   4 -16  10        0.75       -8.47     19.93 o 
   5 -16  10        0.62      -13.45     22.92 o 
  -7 -15  10        0.00       -2.60     15.44 o 
  -6 -15  10        0.81        9.89     15.21 o 
  -5 -15  10        2.31       -2.85     14.48 o 
  -4 -15  10        2.52       25.41     18.68 o 
  -3 -15  10        0.02       -1.60     12.95 o 
  -1 -15  10       14.28       15.40     12.98 o 
   0 -15  10       54.90       43.40     16.31 o 
   1 -15  10       62.44       50.98     16.69 o 
   2 -15  10        4.51       -1.57     13.48 o 
   3 -15  10        9.13       16.04     19.43 o 
   4 -15  10        4.60       -5.68     13.88 o 
   5 -15  10       17.72       22.47     16.73 o 
   6 -15  10        0.35      -13.61     24.41 o 
   7 -15  10        0.00        9.49     37.12 o 
  -8 -14  10        3.74       -4.09     14.65 o 
  -7 -14  10        0.07       -8.11     21.92 o 
  -6 -14  10        0.62        5.39     14.01 o 
  -5 -14  10        0.03       17.35     14.28 o 
  -4 -14  10        8.49       -2.80     13.29 o 
  -3 -14  10        0.01        9.04     17.69 o 
  -2 -14  10       41.67       76.70     16.36 o 
  -1 -14  10        9.10       13.04     12.19 o 
   0 -14  10      160.01      142.41     21.65 o 
   1 -14  10       82.74       90.57     39.86 o 
   2 -14  10       14.53       -2.24     12.16 o 
   3 -14  10       15.42       12.63     13.52 o 
   4 -14  10       13.61      -11.43     10.86 o 
   5 -14  10        0.34       -5.33     17.94 o 
   6 -14  10       22.98       27.71     30.39 o 
   7 -14  10        5.67       28.38     19.36 o 
  -9 -13  10        1.45       23.78     16.85 o 
  -8 -13  10        0.05       -9.80     14.09 o 
  -7 -13  10        9.06       -0.88     12.93 o 
  -6 -13  10        1.45        5.56     21.42 o 
  -5 -13  10        0.13       13.38     12.63 o 
  -4 -13  10        3.39       31.05     13.48 o 
  -3 -13  10       17.90        4.84     11.52 o 
  -2 -13  10       26.00       41.08     10.97 o 
  -1 -13  10       43.00       32.38     17.44 o 
   0 -13  10        1.52        3.63     10.74 o 
   1 -13  10       40.65       10.62     23.66 o 
   2 -13  10      144.87      121.33     20.78 o 
   3 -13  10       37.69       76.17     18.31 o 
   4 -13  10        4.86       -9.47     10.14 o 
   5 -13  10        1.56        3.30     13.33 o 
   6 -13  10        0.02       11.46     15.25 o 
   7 -13  10        3.21       18.50     16.81 o 
   8 -13  10        0.56        2.00     16.40 o 
 -10 -12  10        2.61       18.04     15.65 o 
  -9 -12  10        2.89       12.64     14.95 o 
  -8 -12  10        0.32       -2.61     12.43 o 
  -7 -12  10       19.58       20.25     16.19 o 
  -6 -12  10       20.89       10.46     12.53 o 
  -5 -12  10       99.85       94.42     20.18 o 
  -4 -12  10        0.00       11.03     18.18 o 
  -3 -12  10       37.00       22.67      9.50 o 
  -2 -12  10       14.77        0.62      7.47 o 
  -1 -12  10       29.33        5.48     13.45 o 
   0 -12  10       59.61       71.85     39.61 o 
   1 -12  10      375.05      362.38     31.52 o 
   2 -12  10       15.32        6.96     11.25 o 
   3 -12  10       81.11       79.32     17.58 o 
   4 -12  10        0.50      -14.72      9.81 o 
   5 -12  10       70.44       65.93     18.14 o 
   6 -12  10       33.93        5.64     14.97 o 
   7 -12  10        0.41       -7.22     16.20 o 
   8 -12  10        0.39        0.37     16.99 o 
   9 -12  10        9.22       39.25     19.87 o 
 -11 -11  10        0.66       30.71     15.49 o 
 -10 -11  10        8.63       15.03     15.44 o 
  -9 -11  10        4.43        2.51     14.20 o 
  -8 -11  10        4.76        9.71     14.70 o 
  -7 -11  10        5.24        5.83     11.80 o 
  -6 -11  10        0.01      -10.96     10.89 o 
  -5 -11  10        4.31        4.78      9.58 o 
  -4 -11  10        0.82       -5.90      6.95 o 
  -3 -11  10        8.67       15.22     15.08 o 
  -2 -11  10      359.38      358.44     23.94 o 
  -1 -11  10       39.45       35.07     11.85 o 
   0 -11  10       25.99       34.13     11.63 o 
   1 -11  10       12.68       -6.99      8.62 o 
   2 -11  10       53.05       54.26     16.69 o 
   3 -11  10        0.23        9.82     10.65 o 
   4 -11  10        0.55        4.15      9.85 o 
   5 -11  10       80.11       44.84     21.92 o 
   6 -11  10        1.17       32.32     15.53 o 
   7 -11  10       12.18        4.89     14.26 o 
   8 -11  10        2.58       -9.85     14.43 o 
   9 -11  10        0.92      -10.27     17.69 o 
 -12 -10  10        3.91       -1.85     14.97 o 
 -11 -10  10        0.25       -2.44     14.01 o 
 -10 -10  10        1.01       -5.04     12.68 o 
  -9 -10  10       11.27        8.00     12.57 o 
  -8 -10  10       14.74       14.02     12.77 o 
  -7 -10  10       30.52       41.86     33.88 o 
  -6 -10  10       15.91       12.45     10.99 o 
  -5 -10  10       75.40       83.32     16.51 o 
  -4 -10  10        3.32       13.57     15.53 o 
  -3 -10  10      153.83      165.87     15.75 o 
  -2 -10  10      127.99      180.88     16.52 o 
  -1 -10  10       24.38       28.32     10.90 o 
   0 -10  10       45.94       32.53     23.66 o 
   1 -10  10        0.29        4.11      9.43 o 
   2 -10  10        1.18        4.28     10.04 o 
   3 -10  10      117.94      119.36     19.55 o 
   4 -10  10      159.62      136.82     20.82 o 
   5 -10  10       24.73       35.64     14.59 o 
   6 -10  10       41.83       52.93     16.90 o 
   7 -10  10        3.35       11.24     14.26 o 
   8 -10  10        0.01      -19.03     12.83 o 
   9 -10  10        1.79      -17.15     18.43 o 
 -12  -9  10        0.00        3.90     21.67 o 
 -11  -9  10        3.45        4.76     13.40 o 
 -10  -9  10       11.31       -2.16     12.21 o 
  -9  -9  10        0.22       10.36     16.19 o 
  -8  -9  10       85.42      105.98     19.58 o 
  -7  -9  10      135.47      109.18     19.14 o 
  -6  -9  10        7.48       33.23     11.85 o 
  -5  -9  10      307.76      316.63     22.04 o 
  -4  -9  10       31.45        1.77      7.44 o 
  -3  -9  10      306.54      314.35     22.31 o 
  -2  -9  10        0.71       10.13      6.68 o 
  -1  -9  10      158.92      163.68     17.96 o 
   0  -9  10       95.49       98.69     12.20 o 
   1  -9  10       32.10        7.34     24.16 o 
   2  -9  10       47.53       58.31     14.43 o 
   3  -9  10        3.61       -2.91     10.41 o 
   4  -9  10       34.57       96.35     29.39 o 
   5  -9  10       42.66       32.51     13.52 o 
   6  -9  10       45.31       34.47     27.90 o 
   7  -9  10       15.04        0.06     16.94 o 
   8  -9  10        6.20       29.99     17.25 o 
   9  -9  10        0.15       -6.79     27.90 o 
  10  -9  10        1.67        3.49     25.91 o 
 -13  -8  10        0.68       -6.44     15.04 o 
 -12  -8  10        5.14        4.91     14.11 o 
 -11  -8  10        1.11        1.45     12.12 o 
 -10  -8  10       11.11       12.15     11.96 o 
  -9  -8  10       11.44       -6.30      9.81 o 
  -8  -8  10      137.10      129.88     22.67 o 
  -7  -8  10      250.07      265.61     49.82 o 
  -6  -8  10      299.38      316.02     28.52 o 
  -5  -8  10       24.26       17.81      7.69 o 
  -4  -8  10       14.39       12.97      7.03 o 
  -3  -8  10        0.46        5.08      5.95 o 
  -2  -8  10       85.41       86.80     11.12 o 
  -1  -8  10        9.00        9.37      8.58 o 
   0  -8  10       30.15       19.20      7.09 o 
   1  -8  10      243.78      225.46     22.72 o 
   2  -8  10      228.13      236.44     34.13 o 
   3  -8  10        1.08      -10.73      8.57 o 
   4  -8  10        1.60        3.99     10.22 o 
   5  -8  10       31.57       20.79     13.97 o 
   6  -8  10        4.52      -10.45     11.45 o 
   7  -8  10        1.69       -2.33     12.91 o 
   8  -8  10        0.17        6.20     14.60 o 
   9  -8  10        8.78       16.04     16.36 o 
  10  -8  10        2.88       21.92     24.41 o 
 -13  -7  10        3.12       14.78     15.56 o 
 -12  -7  10       15.77       10.44     14.20 o 
 -11  -7  10        8.79       28.18     17.44 o 
 -10  -7  10       57.52       76.61     16.51 o 
  -9  -7  10       33.43       28.48     11.21 o 
  -8  -7  10        0.26        0.27     16.69 o 
  -7  -7  10       52.64       92.60     16.94 o 
  -6  -7  10       72.21       52.86      9.66 o 
  -5  -7  10      304.38      279.01     19.66 o 
  -4  -7  10       77.54       84.93     10.70 o 
  -3  -7  10      173.88      146.51     16.55 o 
  -2  -7  10       13.21        8.71      5.52 o 
  -1  -7  10        1.84       -2.03      6.58 o 
   0  -7  10       12.51        5.72      7.81 o 
   1  -7  10       33.74       26.77      9.49 o 
   2  -7  10       13.46        3.42      7.90 o 
   3  -7  10       22.10       27.69     11.37 o 
   4  -7  10       13.35        0.74     10.71 o 
   5  -7  10       68.67       86.93     17.79 o 
   6  -7  10       76.84       74.60     17.25 o 
   7  -7  10       29.09       20.87     14.08 o 
   8  -7  10        0.14       -0.25     15.20 o 
   9  -7  10        3.68       -5.48     18.93 o 
  10  -7  10        1.48       21.92     24.41 o 
 -14  -6  10        1.81      -15.13     16.66 o 
 -13  -6  10        1.98        6.59     15.14 o 
 -12  -6  10        1.80      -12.44     13.37 o 
 -11  -6  10        0.91        4.95     12.95 o 
 -10  -6  10       17.20       -1.00     11.63 o 
  -9  -6  10       17.67        8.98     10.85 o 
  -8  -6  10      174.91      202.77     23.25 o 
  -7  -6  10       42.84       30.24     11.82 o 
  -6  -6  10       86.45       88.86     11.70 o 
  -5  -6  10       31.67       29.12      9.56 o 
  -4  -6  10       48.66       42.44      8.71 o 
  -3  -6  10      102.30      127.65     12.94 o 
  -2  -6  10        2.53        8.78      5.64 o 
  -1  -6  10       28.14       37.35      9.04 o 
   0  -6  10        9.33       18.63      6.22 o 
   1  -6  10      126.48      108.80     11.33 o 
   2  -6  10      127.55      112.11     16.38 o 
   3  -6  10        2.25       -5.26      7.78 o 
   4  -6  10        7.62       -0.03     24.16 o 
   5  -6  10      104.05      116.74     18.91 o 
   6  -6  10      105.21      127.19     20.75 o 
   7  -6  10       89.25       60.87     16.81 o 
   8  -6  10       43.17       65.31     17.22 o 
   9  -6  10        3.31       -0.50     18.43 o 
  10  -6  10        3.13        9.96     21.92 o 
 -14  -5  10        0.01        2.32     15.96 o 
 -13  -5  10        3.20      -17.10     13.20 o 
 -12  -5  10        6.70      -17.94     11.96 o 
 -11  -5  10       20.03        2.29     11.09 o 
 -10  -5  10        4.54        4.32     10.50 o 
  -9  -5  10      105.40       95.16     17.45 o 
  -8  -5  10        0.06       -5.53     11.96 o 
  -7  -5  10        1.88        2.98      6.26 o 
  -6  -5  10      187.66      199.85     22.76 o 
  -5  -5  10        8.65       13.58     11.12 o 
  -4  -5  10        0.91       -4.38      4.50 o 
  -3  -5  10       63.57       57.49      8.92 o 
  -2  -5  10       16.97       16.63      8.73 o 
  -1  -5  10      112.68      104.03     11.88 o 
   0  -5  10       99.35      121.10     18.54 o 
   1  -5  10       15.62       12.24      6.03 o 
   2  -5  10        2.60       -7.16      6.48 o 
   3  -5  10      117.40       88.01     15.30 o 
   4  -5  10      914.13      852.65     51.78 o 
   5  -5  10      285.14      356.31     54.80 o 
   6  -5  10        1.71       10.24     10.50 o 
   7  -5  10       24.66       47.10     14.11 o 
   8  -5  10        5.38       21.42     18.93 o 
   9  -5  10        5.31        3.49     16.44 o 
  10  -5  10        2.29       21.92     24.41 o 
 -14  -4  10        2.93        8.80     16.81 o 
 -13  -4  10        0.69       -7.04     15.94 o 
 -12  -4  10        0.81      -15.42     12.47 o 
 -11  -4  10        0.43       -2.43     21.42 o 
 -10  -4  10        0.00        6.75     10.39 o 
  -9  -4  10       77.92       68.91     15.39 o 
  -8  -4  10       30.61       20.11      8.22 o 
  -7  -4  10       71.16       72.26     10.50 o 
  -6  -4  10        2.14        2.09      5.24 o 
  -5  -4  10      126.88      146.62     13.31 o 
  -4  -4  10       12.32       11.57      5.90 o 
  -3  -4  10       92.22       82.34      9.94 o 
  -2  -4  10      235.16      256.70     17.15 o 
  -1  -4  10       13.64       14.57      5.91 o 
   0  -4  10       51.12       48.28      8.04 o 
   1  -4  10      159.85      156.38     13.65 o 
   2  -4  10      220.82      304.59     44.20 o 
   3  -4  10        0.22       -2.71      8.97 o 
   4  -4  10       18.35        2.96      9.33 o 
   5  -4  10        0.35       -2.07      9.08 o 
   6  -4  10       51.11       88.39     19.43 o 
   7  -4  10        2.44       12.07     12.70 o 
   8  -4  10       10.27       24.91     18.93 o 
   9  -4  10        0.95       23.91     23.42 o 
  10  -4  10        0.32        2.99     23.42 o 
 -14  -3  10        0.03      -11.77     14.33 o 
 -13  -3  10        0.00       -3.28     12.47 o 
 -12  -3  10        0.85       -1.85     11.96 o 
 -11  -3  10        0.11      -10.50     10.74 o 
 -10  -3  10        5.90       -7.93      9.85 o 
  -9  -3  10       46.51       12.01     13.70 o 
  -8  -3  10       76.88       49.62     17.80 o 
  -7  -3  10       20.20       17.84      7.47 o 
  -6  -3  10        7.79       11.31      6.21 o 
  -5  -3  10       32.37       37.29      7.69 o 
  -4  -3  10      272.81      252.51     17.30 o 
  -3  -3  10        8.59        2.26      4.76 o 
  -2  -3  10       97.35      104.71     13.91 o 
  -1  -3  10       15.12       10.49      5.56 o 
   0  -3  10        7.77        1.63      4.78 o 
   1  -3  10       59.97       63.65     10.07 o 
   2  -3  10      541.68      588.29     29.94 o 
   3  -3  10        6.52       18.25      9.96 o 
   4  -3  10       36.55       29.88     11.84 o 
   5  -3  10       18.68       28.84     11.70 o 
   6  -3  10        9.44       12.74     10.90 o 
   7  -3  10       10.44       25.41     16.94 o 
   8  -3  10        4.58       11.46     18.93 o 
   9  -3  10        7.08       11.96     19.43 o 
  10  -3  10        0.22      -16.44     18.43 o 
 -15  -2  10        4.85        9.93     17.08 o 
 -14  -2  10        0.05        5.42     14.89 o 
 -13  -2  10        5.64      -11.45     23.42 o 
 -12  -2  10       14.56       10.81     12.98 o 
 -11  -2  10       14.72       -7.46     10.74 o 
 -10  -2  10      178.95      220.34     24.39 o 
  -9  -2  10      177.61      153.46     15.50 o 
  -8  -2  10      103.72      119.13     13.58 o 
  -7  -2  10      107.67       95.60     20.30 o 
  -6  -2  10        5.89        6.97      5.46 o 
  -5  -2  10      386.21      368.28     32.79 o 
  -4  -2  10      210.16      240.39     18.14 o 
  -3  -2  10        9.78       10.99      5.64 o 
  -2  -2  10       23.73       18.06      6.23 o 
  -1  -2  10        3.93       -0.98      4.67 o 
   0  -2  10       21.75       13.22      6.76 o 
   1  -2  10       50.82       40.88      7.86 o 
   2  -2  10      208.94      213.88     24.27 o 
   3  -2  10      263.06      253.51     18.32 o 
   4  -2  10        2.52       -8.99      9.71 o 
   5  -2  10        0.71       -0.86     11.71 o 
   6  -2  10       52.61       52.31     19.43 o 
   7  -2  10        9.99       -7.97     15.44 o 
   8  -2  10        6.73       14.45     18.93 o 
   9  -2  10       17.00       13.95     20.92 o 
 -15  -1  10        3.67      -15.44     20.43 o 
 -14  -1  10        0.05        3.76     16.28 o 
 -13  -1  10        0.47       11.45     14.60 o 
 -12  -1  10        0.09        1.15     11.80 o 
 -11  -1  10       39.14       52.10     14.46 o 
 -10  -1  10      104.67      133.46     15.64 o 
  -9  -1  10      120.47      141.52     16.55 o 
  -8  -1  10        1.21       -6.53      6.07 o 
  -7  -1  10      254.46      290.97     25.49 o 
  -6  -1  10      257.09      269.25     18.22 o 
  -5  -1  10       98.53      103.60     11.58 o 
  -4  -1  10        8.74       13.90      5.64 o 
  -3  -1  10       69.31       60.97      9.02 o 
  -2  -1  10       10.05        4.21      5.20 o 
  -1  -1  10      118.51      124.78     11.94 o 
   0  -1  10       16.16       17.38      6.13 o 
   1  -1  10      281.69      321.56     22.02 o 
   2  -1  10       26.62       35.12     11.21 o 
   3  -1  10       17.63       31.26     17.64 o 
   4  -1  10       18.04       10.69     10.35 o 
   5  -1  10        7.23        4.34      9.57 o 
   6  -1  10       20.56       -0.50     13.95 o 
   7  -1  10       10.23       11.46     18.43 o 
   8  -1  10        3.40       32.38     21.92 o 
   9  -1  10        1.07       16.44     21.92 o 
 -15   0  10        0.07      -12.46     22.92 o 
 -14   0  10       14.39       10.21     15.50 o 
 -13   0  10        2.12      -18.01     12.15 o 
 -12   0  10        2.82        6.33     11.80 o 
 -11   0  10        0.76       -2.72     10.17 o 
 -10   0  10      454.85      438.38     46.96 o 
  -9   0  10       12.72        8.76      9.70 o 
  -8   0  10       69.67       77.77     11.19 o 
  -7   0  10       14.27       13.12      6.62 o 
  -6   0  10       67.36       60.42     10.83 o 
  -5   0  10      304.88      347.46     20.87 o 
  -4   0  10       69.75       47.45     14.59 o 
  -3   0  10       55.01       37.60     10.00 o 
  -2   0  10       72.82       86.25      9.95 o 
  -1   0  10        2.62        5.31      4.89 o 
   0   0  10        8.45       -1.37      5.24 o 
   1   0  10        2.48       -5.02      5.28 o 
   2   0  10       12.15        7.15      6.47 o 
   3   0  10       28.07       35.61      9.92 o 
   4   0  10       25.26       10.21     13.09 o 
   5   0  10        0.04      -17.19     11.46 o 
   6   0  10        3.24        0.50     14.95 o 
   7   0  10        0.11       13.45     18.43 o 
   8   0  10        0.00       21.92     20.43 o 
   9   0  10        0.07       27.40     23.91 o 
 -15   1  10        2.09      -13.95     23.42 o 
 -14   1  10        2.19       -7.47     13.74 o 
 -13   1  10        4.57       10.54     12.83 o 
 -12   1  10       30.04       12.58     17.19 o 
 -11   1  10       26.66       29.93     10.23 o 
 -10   1  10        9.35        7.83      9.06 o 
  -9   1  10       44.45       38.63      9.66 o 
  -8   1  10        0.02        3.07      6.55 o 
  -7   1  10       10.67       24.20      7.88 o 
  -6   1  10       19.13        9.80     11.35 o 
  -5   1  10      208.25      221.48     16.13 o 
  -4   1  10        9.47       16.29      5.92 o 
  -3   1  10       36.76       37.17     10.85 o 
  -2   1  10      305.42      280.92     18.24 o 
  -1   1  10       67.71       64.37      9.21 o 
   0   1  10        3.38       -0.12      5.35 o 
   1   1  10        7.66        8.93      6.50 o 
   2   1  10       11.53       16.23      7.28 o 
   3   1  10        6.61        0.74      6.87 o 
   4   1  10       10.39        2.59      8.34 o 
   5   1  10        2.44        5.48     14.95 o 
   6   1  10       11.01       28.40     19.93 o 
   7   1  10       23.91       35.87     19.43 o 
   8   1  10       10.11       27.90     23.42 o 
   9   1  10        0.92       21.92     23.42 o 
 -14   2  10        3.38       13.95     21.92 o 
 -13   2  10        2.89       -9.11     14.70 o 
 -12   2  10        6.39       -4.73     11.63 o 
 -11   2  10       15.93       19.76     10.33 o 
 -10   2  10       94.21       85.45     13.41 o 
  -9   2  10      130.59      161.18     15.89 o 
  -8   2  10       28.45       10.38      7.24 o 
  -7   2  10       12.68       17.67      8.87 o 
  -6   2  10        3.02        0.15      7.36 o 
  -5   2  10      127.43      138.22     12.63 o 
  -4   2  10       11.13        6.29      7.37 o 
  -3   2  10        0.04        1.60      5.15 o 
  -2   2  10       11.61        4.44      5.85 o 
  -1   2  10       66.98       63.86      9.37 o 
   0   2  10        0.20       -0.32      6.19 o 
   1   2  10       52.85       45.96      9.29 o 
   2   2  10        9.50        8.27      7.00 o 
   3   2  10       74.97       93.55     25.92 o 
   4   2  10       62.99       65.16     44.84 o 
   5   2  10        3.35       -6.20     10.99 o 
   6   2  10        5.09       -5.98     15.94 o 
   7   2  10        8.35        1.99     18.93 o 
   8   2  10        1.53      -15.94     18.93 o 
 -13   3  10        0.05      -18.43     18.43 o 
 -12   3  10        3.22       21.22     13.73 o 
 -11   3  10       61.51       45.47     17.94 o 
 -10   3  10        1.27       -9.95      9.68 o 
  -9   3  10        4.90        9.45     18.43 o 
  -8   3  10        0.26        4.67     10.00 o 
  -7   3  10        1.06       -8.33      8.50 o 
  -6   3  10        2.79        2.95     14.20 o 
  -5   3  10        4.25        3.28      8.27 o 
  -4   3  10       12.72       15.62      9.93 o 
  -3   3  10       12.72       31.83     18.68 o 
  -2   3  10        2.53       -5.54      9.96 o 
  -1   3  10       49.70       38.78     12.15 o 
   0   3  10       40.85       53.56     14.09 o 
   1   3  10      118.99       96.26     17.02 o 
   2   3  10        4.95       -5.52     10.04 o 
   3   3  10       13.12       13.45     18.43 o 
   4   3  10       14.74       32.88     21.42 o 
   5   3  10       14.32      -14.45     18.93 o 
 -12   4  10        0.31       11.25     12.98 o 
 -11   4  10      205.63      269.08     55.05 o 
 -10   4  10       34.43       31.14     13.74 o 
  -9   4  10        0.01       13.55     11.41 o 
  -8   4  10       14.82       14.62     10.74 o 
  -7   4  10       15.95       16.36     10.90 o 
  -6   4  10        9.70       -5.29      7.74 o 
  -5   4  10       46.90       49.76     13.48 o 
  -4   4  10        8.83       -2.53      8.50 o 
  -3   4  10        1.47        2.52      9.30 o 
  -2   4  10        0.39       -0.44      9.64 o 
  -1   4  10       11.15        0.02     10.20 o 
   0   4  10       43.16       44.00     39.61 o 
   1   4  10      210.65      188.34     37.61 o 
   2   4  10       14.53       10.71     11.98 o 
   3   4  10        0.02        1.99     17.44 o 
   4   4  10        1.16       13.95     21.92 o 
   5   4  10        4.33        0.50     22.42 o 
 -13   5  10        0.15      -13.95     19.43 o 
 -12   5  10       23.20       12.37     14.04 o 
 -11   5  10        0.78       -6.33     12.21 o 
 -10   5  10        0.03       21.61     12.77 o 
  -9   5  10        0.78       13.19     11.97 o 
  -8   5  10        0.51       -6.65      9.64 o 
  -7   5  10       77.25       72.03     15.10 o 
  -6   5  10      106.05      127.02     18.82 o 
  -5   5  10        0.11        4.37      9.45 o 
  -4   5  10        1.28        7.96     15.69 o 
  -3   5  10        6.17       10.03     10.77 o 
  -2   5  10        0.26        0.27     10.28 o 
  -1   5  10       16.05        9.87     11.70 o 
   0   5  10       24.64       16.22     12.77 o 
   1   5  10        0.11        4.98     12.33 o 
   2   5  10       12.17       -2.99     19.43 o 
   3   5  10       62.19       25.91     23.42 o 
   4   5  10        8.70      -13.45     19.93 o 
   5   5  10        6.70       51.31     28.40 o 
   6   5  10        2.30        9.96     26.90 o 
 -13   6  10        1.69       19.43     24.41 o 
 -12   6  10        3.89      -14.95     16.44 o 
 -11   6  10       21.31       39.01     15.69 o 
 -10   6  10       99.04       96.90     18.31 o 
  -9   6  10        5.24        8.66     31.64 o 
  -8   6  10        0.07        0.22     10.46 o 
  -7   6  10       12.88        1.45     20.18 o 
  -6   6  10      127.67      140.40     20.96 o 
  -5   6  10       45.14       78.28     17.08 o 
  -4   6  10       10.76        3.49     10.57 o 
  -3   6  10        0.10       -9.02      9.03 o 
  -2   6  10        0.67       11.13     11.97 o 
  -1   6  10        0.01        6.52     12.12 o 
   0   6  10        1.46       -3.24     12.06 o 
   1   6  10        2.13        3.24     13.39 o 
   2   6  10        9.99       -0.50     21.42 o 
   3   6  10       14.33       18.93     22.42 o 
   4   6  10        1.94       -4.48     20.43 o 
   5   6  10        3.65       43.84     26.90 o 
   6   6  10        0.19       -5.98     26.40 o 
 -13   7  10        1.13       34.38     23.91 o 
 -12   7  10       21.04       40.85     24.41 o 
 -11   7  10       35.31       31.71     15.04 o 
 -10   7  10       10.15       29.09     27.90 o 
  -9   7  10        8.61        1.85     14.45 o 
  -8   7  10       15.59       17.27     11.09 o 
  -7   7  10        3.65       17.12     12.77 o 
  -6   7  10        0.17       -8.99      9.81 o 
  -5   7  10       44.56       56.54     15.60 o 
  -4   7  10        4.03        0.53     10.23 o 
  -3   7  10        0.13      -17.96     13.20 o 
  -2   7  10        2.86      -11.38     11.80 o 
  -1   7  10        7.96       -7.98     18.68 o 
   0   7  10        3.46       15.39     14.59 o 
   1   7  10        1.16      -11.96     19.93 o 
   2   7  10        8.62        0.50     20.92 o 
   3   7  10       10.34       -3.49     19.93 o 
   4   7  10        0.35       -4.48     25.91 o 
   5   7  10        1.30      -21.42     27.40 o 
 -13   8  10        0.06        6.48     22.92 o 
 -12   8  10       29.37       36.87     25.91 o 
 -11   8  10       13.13       61.78     24.91 o 
 -10   8  10        0.44        8.65     31.64 o 
  -9   8  10        3.24        8.79     11.41 o 
  -8   8  10        5.56        3.59     14.95 o 
  -7   8  10       28.04       46.35     29.39 o 
  -6   8  10        0.74       -2.27     11.80 o 
  -5   8  10       12.80       -2.65     11.56 o 
  -4   8  10        0.12       15.43     12.06 o 
  -3   8  10        4.89       10.32     12.57 o 
  -2   8  10        0.79        2.55     12.47 o 
  -1   8  10        2.66       -8.97     18.43 o 
   0   8  10        0.27      -26.16     17.44 o 
   1   8  10        5.16       -1.49     20.43 o 
   2   8  10       15.98       13.95     25.41 o 
   3   8  10        3.26        5.48     26.90 o 
   4   8  10        4.36      -15.94     26.40 o 
 -12   9  10        0.63       13.95     22.92 o 
 -11   9  10       12.72       10.96     23.91 o 
 -10   9  10        5.92       15.76     15.49 o 
  -9   9  10        0.71       -7.17     12.67 o 
  -8   9  10        2.62       14.86     18.18 o 
  -7   9  10        1.08        8.42     14.54 o 
  -6   9  10        0.40       10.30     14.39 o 
  -5   9  10        6.37       16.11     27.40 o 
  -4   9  10        7.58        6.25     19.18 o 
  -3   9  10       10.14       13.97     13.88 o 
  -2   9  10        9.03       13.75     13.52 o 
  -1   9  10        9.38       23.09     15.10 o 
   0   9  10        1.17       -6.97     23.42 o 
   1   9  10        0.02       43.84     27.40 o 
   2   9  10        0.65        5.48     25.41 o 
   3   9  10        6.29       17.94     27.40 o 
 -11  10  10        7.76       -0.50     20.43 o 
 -10  10  10        2.20      -10.96     19.93 o 
  -9  10  10        4.32       20.06     16.55 o 
  -8  10  10        1.18       17.19     15.85 o 
  -7  10  10        9.54       10.35     14.94 o 
  -6  10  10        2.20       22.73     15.60 o 
  -5  10  10        0.13       14.44     21.67 o 
  -4  10  10        0.64      -14.70     14.09 o 
  -3  10  10       10.14       17.61     15.18 o 
  -2  10  10        0.02      -16.18     16.44 o 
  -1  10  10        0.05        1.49     19.93 o 
   0  10  10       20.19      -10.96     21.42 o 
   1  10  10        0.33        1.00     23.42 o 
 -10  11  10        0.43       19.43     22.42 o 
  -9  11  10        8.17        9.79     15.60 o 
  -8  11  10       11.59       17.36     17.16 o 
  -7  11  10        0.45        7.12     15.67 o 
  -6  11  10        0.25       -3.80     13.62 o 
  -5  11  10        2.70       20.16     15.25 o 
  -4  11  10        0.00        0.55     20.43 o 
  -3  11  10        5.58       -7.79     14.24 o 
  -2  11  10        3.89      -23.91     21.42 o 
  -1  11  10        2.30       45.83     31.39 o 
   0  11  10        1.92        4.98     24.91 o 
  -7  12  10        0.01        9.09     17.69 o 
  -6  12  10        8.16       16.06     19.18 o 
  -5  12  10        1.48       -7.06     16.94 o 
  -4  12  10        3.58       22.49     19.37 o 
  -3  12  10        0.04       24.60     17.78 o 
   0 -17  11        0.65       -3.99     21.42 o 
   1 -17  11        0.51       24.91     23.91 o 
   2 -17  11       12.49       33.38     28.40 o 
   3 -17  11        0.19      -17.44     20.43 o 
  -5 -16  11        4.45       -2.28     15.46 o 
  -4 -16  11       22.67       28.11     17.48 o 
  -3 -16  11       11.05       -2.99     18.93 o 
  -1 -16  11        3.53       24.47     15.45 o 
   0 -16  11        1.90       15.13     14.24 o 
   1 -16  11       63.87       40.06     17.94 o 
   2 -16  11       39.46       43.20     18.43 o 
   3 -16  11        6.01       15.65     16.73 o 
   4 -16  11        1.42       -2.37     14.72 o 
   5 -16  11        4.27       30.65     27.40 o 
  -7 -15  11        8.14       16.19     36.12 o 
  -6 -15  11        6.56        4.87     15.56 o 
  -5 -15  11        0.03       19.68     16.16 o 
  -4 -15  11        1.79       22.09     14.09 o 
  -3 -15  11       10.18       16.94     17.94 o 
  -1 -15  11       51.80       53.86     16.66 o 
   0 -15  11       29.94       35.73     15.96 o 
   1 -15  11       22.61       24.04     14.45 o 
   2 -15  11        0.08       -4.14     23.91 o 
   3 -15  11        0.19      -18.69     13.02 o 
   4 -15  11        6.06       -2.24     17.69 o 
   5 -15  11        0.00       -1.72     24.41 o 
   6 -15  11        0.14       22.16     18.79 o 
  -8 -14  11        0.39        9.41     16.12 o 
  -7 -14  11        3.39       14.75     23.42 o 
  -6 -14  11        8.28        9.46     14.36 o 
  -5 -14  11       59.64       40.27     16.24 o 
  -4 -14  11        0.08      -13.34     12.70 o 
  -3 -14  11        0.20       11.17     14.36 o 
  -2 -14  11       32.95       66.26     22.92 o 
  -1 -14  11        8.74        6.39     11.92 o 
   0 -14  11       92.78      144.23     21.83 o 
   1 -14  11       26.65       42.13     15.96 o 
   2 -14  11        2.98       54.88     16.76 o 
   3 -14  11        0.03       -5.02     12.06 o 
   4 -14  11       23.61       30.51     16.04 o 
   5 -14  11        3.49       -2.73     20.68 o 
   6 -14  11       15.31      -14.30     16.02 o 
   7 -14  11       17.12        9.28     33.38 o 
  -9 -13  11        3.23        4.80     15.31 o 
  -8 -13  11        7.85        2.08     14.78 o 
  -7 -13  11        9.40       10.90     13.76 o 
  -6 -13  11        0.79        4.42     12.26 o 
  -5 -13  11        4.06       -7.05     11.61 o 
  -4 -13  11        0.02       -3.40     10.41 o 
  -3 -13  11       13.68        6.96      8.63 o 
  -2 -13  11        0.20      -10.58      9.33 o 
  -1 -13  11        6.08       -5.56     10.14 o 
   0 -13  11       27.00       26.93     13.88 o 
   1 -13  11        5.45       15.28     16.69 o 
   2 -13  11      134.88      115.02     21.26 o 
   3 -13  11       15.91        7.26     13.95 o 
   4 -13  11        0.52        5.66     13.68 o 
   5 -13  11        7.15       23.49     16.73 o 
   6 -13  11       52.15       62.17     22.17 o 
   7 -13  11        0.51        8.72     17.97 o 
 -10 -12  11        1.18       -0.96     13.75 o 
  -9 -12  11        1.48       -7.77     22.67 o 
  -8 -12  11        0.48       -0.92     13.52 o 
  -7 -12  11        0.53       10.36     13.62 o 
  -6 -12  11       93.52      100.98     19.43 o 
  -5 -12  11        0.00        7.93     11.23 o 
  -4 -12  11       41.65       42.95     27.40 o 
  -3 -12  11        6.56        5.26      7.90 o 
  -2 -12  11        9.83        4.61      8.49 o 
  -1 -12  11       95.00       82.04     21.42 o 
   0 -12  11      364.62      421.97     34.87 o 
   1 -12  11      115.67      162.42     22.55 o 
   2 -12  11       55.97       85.73     17.71 o 
   3 -12  11        1.57       19.85     13.17 o 
   4 -12  11       34.27       39.40     16.31 o 
   5 -12  11        0.00       -4.09     13.33 o 
   6 -12  11        0.04       18.75     15.81 o 
   7 -12  11        0.22       -3.82     14.54 o 
   8 -12  11        6.66       -3.32     16.87 o 
 -11 -11  11        0.05       -1.75     28.15 o 
 -10 -11  11        0.90       -0.12     14.28 o 
  -9 -11  11        7.12       20.35     21.17 o 
  -8 -11  11        0.11       -7.28     12.52 o 
  -7 -11  11        1.04       -9.05     11.70 o 
  -6 -11  11        1.65       10.86     11.84 o 
  -5 -11  11        0.04        1.85      9.81 o 
  -4 -11  11       32.80       19.55      8.28 o 
  -3 -11  11       85.76      106.56     13.88 o 
  -2 -11  11       17.26       10.72      8.62 o 
  -1 -11  11        0.65        4.22     10.35 o 
   0 -11  11      426.97      381.50     71.99 o 
   1 -11  11       14.29       23.10     12.27 o 
   2 -11  11        1.53       14.12     12.19 o 
   3 -11  11       12.12       26.74     23.91 o 
   4 -11  11        0.00       -2.27     11.45 o 
   5 -11  11        0.00        3.67     12.83 o 
   6 -11  11        0.30        2.99     15.15 o 
   7 -11  11        0.81       -5.66     14.46 o 
   8 -11  11        6.92        7.21     16.71 o 
 -11 -10  11        4.41       27.40     15.56 o 
 -10 -10  11        1.31       22.16     15.92 o 
  -9 -10  11        0.00       14.37     13.72 o 
  -8 -10  11        0.96       -0.94     11.43 o 
  -7 -10  11        0.60       -1.08      9.77 o 
  -6 -10  11        3.80        7.93     10.56 o 
  -5 -10  11        9.57        6.75     12.39 o 
  -4 -10  11       21.75       19.46     13.38 o 
  -3 -10  11       32.03       34.00      9.09 o 
  -2 -10  11       32.74       45.85     10.14 o 
  -1 -10  11      104.70       90.83     12.69 o 
   0 -10  11       43.10       25.05     14.70 o 
   1 -10  11      250.03      314.62     28.83 o 
   2 -10  11        1.20       15.87     11.96 o 
   3 -10  11      112.04      163.14     28.90 o 
   4 -10  11       26.37       20.53     13.12 o 
   5 -10  11       84.83       95.22     20.20 o 
   6 -10  11       18.75       11.46     15.50 o 
   7 -10  11        0.15        0.63     15.67 o 
   8 -10  11        0.08        1.82     16.36 o 
   9 -10  11        1.50       -2.11     16.99 o 
 -12  -9  11        0.04       14.03     15.91 o 
 -11  -9  11        3.24        8.97     13.74 o 
 -10  -9  11        8.58       10.48     12.06 o 
  -9  -9  11        9.14       -4.56     14.45 o 
  -8  -9  11       18.57        8.88     20.68 o 
  -7  -9  11       14.99       18.13     19.18 o 
  -6  -9  11        0.01       -7.74      9.79 o 
  -5  -9  11      208.92      200.83     18.03 o 
  -4  -9  11      367.75      399.71     25.53 o 
  -3  -9  11       50.29       54.73     10.26 o 
  -2  -9  11        1.41       -0.77      6.50 o 
  -1  -9  11       47.80       45.41     10.09 o 
   0  -9  11       11.91        3.24      9.16 o 
   1  -9  11      171.88      147.16     19.73 o 
   2  -9  11        8.62       17.04     20.18 o 
   3  -9  11       34.48       38.41     13.48 o 
   4  -9  11       25.60       37.40     13.91 o 
   5  -9  11      170.33      181.17     50.57 o 
   6  -9  11        0.07      -10.08     11.35 o 
   7  -9  11        3.91       -4.21     14.04 o 
   8  -9  11        1.88       -3.32     15.30 o 
   9  -9  11        0.91        9.16     16.44 o 
 -13  -8  11        0.02       -1.24     21.17 o 
 -12  -8  11        0.55        9.15     13.73 o 
 -11  -8  11        0.29       10.74     12.98 o 
 -10  -8  11        5.37        3.32     11.70 o 
  -9  -8  11        0.21       -3.69     10.50 o 
  -8  -8  11       38.41       41.67     15.32 o 
  -7  -8  11      187.03      165.61     21.61 o 
  -6  -8  11      114.61      114.52     13.77 o 
  -5  -8  11      192.37      184.87     16.80 o 
  -4  -8  11       43.42       54.85     11.61 o 
  -3  -8  11       52.12       47.22     14.82 o 
  -2  -8  11      188.68      216.45     17.25 o 
  -1  -8  11      339.75      383.05     36.50 o 
   0  -8  11       12.27       14.50      7.52 o 
   1  -8  11      146.43      152.83     19.90 o 
   2  -8  11        8.07       -2.72      8.72 o 
   3  -8  11        3.14       13.41     21.17 o 
   4  -8  11       15.65       14.99     12.31 o 
   5  -8  11       31.27       12.06     44.09 o 
   6  -8  11        8.77        3.94     14.20 o 
   7  -8  11        0.27        8.17     14.19 o 
   8  -8  11        0.57       11.86     15.32 o 
   9  -8  11        0.00        7.47     22.92 o 
 -13  -7  11        6.66        8.72     15.50 o 
 -12  -7  11        7.59       -0.80     13.56 o 
 -11  -7  11       70.26      109.91     21.14 o 
 -10  -7  11      126.35       91.18     18.98 o 
  -9  -7  11        6.44       -4.29     11.96 o 
  -8  -7  11      187.46      191.48     51.56 o 
  -7  -7  11        5.81        8.84     10.64 o 
  -6  -7  11       11.22        0.33      7.50 o 
  -5  -7  11       24.39        9.85      7.63 o 
  -4  -7  11        0.62        6.79      9.23 o 
  -3  -7  11       13.78       10.32      6.89 o 
  -2  -7  11        2.84       14.04      8.31 o 
  -1  -7  11      383.16      338.00     53.56 o 
   0  -7  11       48.15       47.09      8.96 o 
   1  -7  11       27.42        8.91      9.49 o 
   2  -7  11        0.84        0.48      9.14 o 
   3  -7  11       24.57       20.11     11.77 o 
   4  -7  11      151.12      117.68     19.08 o 
   5  -7  11        0.00       -8.00     10.77 o 
   6  -7  11        5.74        3.15     12.31 o 
   7  -7  11        4.33        7.07     14.95 o 
   8  -7  11        0.00      -13.16     12.32 o 
   9  -7  11        0.76       13.45     20.92 o 
 -13  -6  11        0.12       -0.67     14.24 o 
 -12  -6  11       15.03       10.02     29.89 o 
 -11  -6  11       42.68       48.02     15.67 o 
 -10  -6  11        5.79       13.57     11.96 o 
  -9  -6  11        6.62        1.00     10.57 o 
  -8  -6  11        0.93       -1.78     10.71 o 
  -7  -6  11       75.08       47.72     10.37 o 
  -6  -6  11        2.51        7.14      8.30 o 
  -5  -6  11       32.11       32.67      9.58 o 
  -4  -6  11       34.99       24.74      7.70 o 
  -3  -6  11       67.40       75.72     14.21 o 
  -2  -6  11      256.09      221.42     16.96 o 
  -1  -6  11      255.58      235.37     23.54 o 
   0  -6  11       80.82       74.51     14.86 o 
   1  -6  11      140.98      145.04     18.67 o 
   2  -6  11       31.97       27.58     13.20 o 
   3  -6  11        1.63       30.52     11.09 o 
   4  -6  11        5.39       -0.31     10.96 o 
   5  -6  11      229.22      237.90     48.57 o 
   6  -6  11       84.52       87.16     18.07 o 
   7  -6  11       30.62       26.38     13.88 o 
   8  -6  11        3.23       15.94     18.43 o 
   9  -6  11        2.38       13.45     19.43 o 
 -14  -5  11       26.36       25.61     18.98 o 
 -13  -5  11       10.17       -2.96     14.46 o 
 -12  -5  11        6.44       12.79     14.84 o 
 -11  -5  11       14.25       18.27     13.21 o 
 -10  -5  11       12.15       36.76     13.53 o 
  -9  -5  11        2.47       -3.82     10.55 o 
  -8  -5  11       88.59      105.88     17.79 o 
  -7  -5  11       35.80       48.13      9.78 o 
  -6  -5  11       14.10       -2.60      6.18 o 
  -5  -5  11       28.45       40.73     17.29 o 
  -4  -5  11        6.63        6.37      5.71 o 
  -3  -5  11        7.52        0.61      8.08 o 
  -2  -5  11        0.60       12.52      7.28 o 
  -1  -5  11        3.95       -2.30      5.47 o 
   0  -5  11       58.51       64.76     12.45 o 
   1  -5  11       74.89       82.19     17.85 o 
   2  -5  11        7.17       13.14     16.94 o 
   3  -5  11      367.73      398.16     56.79 o 
   4  -5  11       19.87       30.26     12.12 o 
   5  -5  11      120.57      115.19     25.16 o 
   6  -5  11       20.51       12.31     12.15 o 
   7  -5  11        0.92       -3.23     12.63 o 
   8  -5  11        6.83       -3.49     17.94 o 
   9  -5  11       12.23       -2.49     18.43 o 
 -14  -4  11        0.06       15.20     16.91 o 
 -13  -4  11        3.61        5.74     15.45 o 
 -12  -4  11        4.01       11.48     18.18 o 
 -11  -4  11       10.70        6.98     11.70 o 
 -10  -4  11        0.83       -4.98     10.92 o 
  -9  -4  11       27.80       21.16     12.57 o 
  -8  -4  11       10.51       20.19     12.03 o 
  -7  -4  11        1.92       -5.94      6.61 o 
  -6  -4  11       74.83       39.69     13.58 o 
  -5  -4  11       95.90       97.71     11.64 o 
  -4  -4  11       52.16       36.54      8.12 o 
  -3  -4  11        0.29        9.16      5.62 o 
  -2  -4  11        5.83       -0.10      7.16 o 
  -1  -4  11      194.21      165.20     14.09 o 
   0  -4  11      182.39      194.79     16.44 o 
   1  -4  11        0.02        4.55      6.37 o 
   2  -4  11      131.66      134.00     18.02 o 
   3  -4  11      211.12      224.51     28.40 o 
   4  -4  11      377.41      375.87     31.18 o 
   5  -4  11        5.24       11.65     11.35 o 
   6  -4  11        0.05        9.82     11.46 o 
   7  -4  11       17.86       20.92     19.43 o 
   8  -4  11        0.00       29.39     22.92 o 
   9  -4  11        0.09        0.00     21.42 o 
 -14  -3  11        1.08      -22.12     14.75 o 
 -13  -3  11        0.02       -6.93     13.21 o 
 -12  -3  11        0.42      -13.24     10.65 o 
 -11  -3  11        9.00       17.72     15.69 o 
 -10  -3  11       56.99       47.39     14.78 o 
  -9  -3  11       16.03       14.95      8.74 o 
  -8  -3  11       13.00       15.98      8.17 o 
  -7  -3  11        0.35        6.03      7.26 o 
  -6  -3  11        2.67        1.50      9.16 o 
  -5  -3  11       24.21       11.05      7.49 o 
  -4  -3  11       76.40       95.66     12.68 o 
  -3  -3  11       24.87       28.19      6.91 o 
  -2  -3  11       50.38       52.67     16.52 o 
  -1  -3  11       57.23       45.24      8.60 o 
   0  -3  11       38.70       33.28      7.77 o 
   1  -3  11      610.22      616.48     31.59 o 
   2  -3  11      226.98      241.87     18.46 o 
   3  -3  11       16.53       10.92      9.45 o 
   4  -3  11        8.29        8.66     16.69 o 
   5  -3  11       10.65       32.24     11.92 o 
   6  -3  11        4.60       16.64     12.21 o 
   7  -3  11        0.32       19.43     18.93 o 
   8  -3  11        0.00       -7.47     18.93 o 
   9  -3  11        0.62       -5.48     18.93 o 
 -14  -2  11        2.22       -2.80     20.43 o 
 -13  -2  11        0.12       -6.49     13.73 o 
 -12  -2  11        0.04       16.90     12.91 o 
 -11  -2  11        2.35       -1.38     10.85 o 
 -10  -2  11       75.45       63.26     25.16 o 
  -9  -2  11       34.77       50.37     11.85 o 
  -8  -2  11       17.72       -2.39      7.10 o 
  -7  -2  11       12.55        6.28      7.00 o 
  -6  -2  11       15.64       15.23      7.00 o 
  -5  -2  11      698.95      698.94     34.54 o 
  -4  -2  11        9.40        8.79      6.50 o 
  -3  -2  11      264.40      247.05     19.72 o 
  -2  -2  11       64.40       62.30      9.36 o 
  -1  -2  11       65.55       53.44     11.71 o 
   0  -2  11        6.12        8.20      6.11 o 
   1  -2  11       31.97       28.27      8.66 o 
   2  -2  11      198.62      183.32     24.54 o 
   3  -2  11      149.95      127.79     31.39 o 
   4  -2  11        3.59       -1.38      9.92 o 
   5  -2  11       93.25      109.51     18.31 o 
   6  -2  11        7.92       -2.49     14.45 o 
   7  -2  11        6.40       -5.98     14.45 o 
   8  -2  11       11.57       27.40     19.43 o 
   9  -2  11        3.04       -2.99     21.92 o 
 -15  -1  11        0.73      -13.01     14.89 o 
 -14  -1  11       19.38       42.29     19.68 o 
 -13  -1  11        0.02       -8.43     12.47 o 
 -12  -1  11        8.23       19.89     12.50 o 
 -11  -1  11        0.12        9.90     11.70 o 
 -10  -1  11      159.37      157.17     18.26 o 
  -9  -1  11       21.35       28.45     15.51 o 
  -8  -1  11       51.38       72.31     11.15 o 
  -7  -1  11       13.65       25.52      7.93 o 
  -6  -1  11        4.40       -2.20      6.03 o 
  -5  -1  11       19.93       21.43     11.15 o 
  -4  -1  11      269.11      282.44     19.02 o 
  -3  -1  11        6.57        4.53      7.92 o 
  -2  -1  11      117.98      109.55     18.54 o 
  -1  -1  11       72.33       49.44      9.19 o 
   0  -1  11       29.82       24.32     13.41 o 
   1  -1  11        2.20       -6.48      6.74 o 
   2  -1  11      119.46      138.62     14.45 o 
   3  -1  11       37.62       23.15      8.76 o 
   4  -1  11       36.10       25.15     29.14 o 
   5  -1  11        4.03        1.49      9.96 o 
   6  -1  11        1.92       -6.97     15.44 o 
   7  -1  11        0.08       31.39     20.43 o 
   8  -1  11        3.39        5.48     20.43 o 
 -15   0  11        3.33        4.48     23.91 o 
 -14   0  11        0.02       -3.63     15.94 o 
 -13   0  11        2.26       -3.42     13.53 o 
 -12   0  11        2.44        1.10     12.06 o 
 -11   0  11        0.56        4.73     14.20 o 
 -10   0  11       21.59       20.49      9.56 o 
  -9   0  11        4.13        6.11      8.24 o 
  -8   0  11        9.42        8.91     10.82 o 
  -7   0  11       49.33       50.02      9.90 o 
  -6   0  11        9.53       -2.50      5.74 o 
  -5   0  11      286.36      337.02     21.29 o 
  -4   0  11       44.81       43.84      9.63 o 
  -3   0  11       70.96       59.76     11.40 o 
  -2   0  11      126.61      124.82     12.57 o 
  -1   0  11      207.65      235.73     19.51 o 
   0   0  11       11.58       12.11      6.83 o 
   1   0  11       29.74       21.10     12.61 o 
   2   0  11       13.46       11.89      7.81 o 
   3   0  11       80.81       73.74     12.11 o 
   4   0  11       10.10       14.28     11.13 o 
   5   0  11        8.82        4.48     14.95 o 
   6   0  11        0.00       17.44     17.44 o 
   7   0  11       10.30       19.43     19.93 o 
   8   0  11        1.07       -1.49     20.43 o 
 -15   1  11        0.66       21.92     25.91 o 
 -14   1  11        0.05        2.99     14.44 o 
 -13   1  11       24.09        6.85     13.53 o 
 -12   1  11        1.93      -16.67     11.96 o 
 -11   1  11       18.13       12.83      9.95 o 
 -10   1  11        0.41        0.83      8.63 o 
  -9   1  11        1.57        1.65      7.58 o 
  -8   1  11       31.40       27.77     13.83 o 
  -7   1  11       13.32       15.00      7.62 o 
  -6   1  11       11.25        6.46      6.34 o 
  -5   1  11       10.24        2.29      6.03 o 
  -4   1  11        1.80       10.26     10.46 o 
  -3   1  11       25.22       17.32     13.18 o 
  -2   1  11       88.87      100.03     14.42 o 
  -1   1  11        0.01        0.18      5.96 o 
   0   1  11        0.20       -3.24      6.74 o 
   1   1  11       73.54       78.71     24.07 o 
   2   1  11       84.81       87.55     12.65 o 
   3   1  11       27.58       19.25     10.25 o 
   4   1  11        6.83       23.76     12.68 o 
   5   1  11        5.96       20.43     16.94 o 
   6   1  11       26.39       47.33     21.92 o 
   7   1  11        0.85        4.98     22.92 o 
   8   1  11        8.29      -14.45     20.92 o 
 -14   2  11        0.40       -4.98     21.42 o 
 -13   2  11        4.30       -3.49     19.43 o 
 -12   2  11        7.67        8.12     12.50 o 
 -11   2  11       22.71        2.13     12.27 o 
 -10   2  11        5.45       -3.99     10.85 o 
  -9   2  11       51.39       67.99     22.42 o 
  -8   2  11       72.01       52.90     13.89 o 
  -7   2  11        0.03       -6.03     16.69 o 
  -6   2  11        8.82        4.71     10.46 o 
  -5   2  11        9.44       29.54     11.61 o 
  -4   2  11        0.02       -4.62     15.44 o 
  -3   2  11        9.76       -0.57      8.58 o 
  -2   2  11       51.17       20.35     10.71 o 
  -1   2  11        0.86        1.36     12.46 o 
   0   2  11       70.04       66.54     15.96 o 
   1   2  11        3.92        2.40     10.55 o 
   2   2  11        0.90        2.56     11.09 o 
   3   2  11        9.82       12.14     12.47 o 
   4   2  11        0.05       19.93     20.43 o 
 -13   3  11        0.18       16.44     18.93 o 
 -12   3  11        9.67       -1.64     12.98 o 
 -11   3  11      197.16      133.38     31.64 o 
 -10   3  11       16.16       -0.08     11.45 o 
  -9   3  11        0.67       20.16     18.68 o 
  -8   3  11        9.20       20.95     11.92 o 
  -7   3  11        4.73       -5.67      9.33 o 
  -6   3  11       35.89       14.12     11.09 o 
  -5   3  11       20.97       12.29     12.70 o 
  -4   3  11        2.40       -0.42      9.93 o 
  -3   3  11        0.09      -13.94      9.29 o 
  -2   3  11        0.10       -3.71     10.41 o 
  -1   3  11       25.59       39.98     14.62 o 
   0   3  11       11.99       20.92     11.98 o 
   1   3  11        4.17        9.34     12.55 o 
   2   3  11        0.61        2.61     11.61 o 
   3   3  11       22.88       18.43     20.92 o 
   4   3  11       62.27       59.78     25.91 o 
 -13   4  11        1.16      -18.71     12.47 o 
 -12   4  11        6.40        0.69     13.95 o 
 -11   4  11       61.95       56.84     16.19 o 
 -10   4  11       11.15       12.02     16.69 o 
  -9   4  11       14.07       -1.83     16.94 o 
  -8   4  11       13.06        2.87     12.95 o 
  -7   4  11       43.08       36.00     25.66 o 
  -6   4  11       17.34       55.11     12.47 o 
  -5   4  11        8.01       -1.05      9.71 o 
  -4   4  11        3.30      -10.63      9.33 o 
  -3   4  11        4.68       19.61     12.09 o 
  -2   4  11       41.40       33.04     13.91 o 
  -1   4  11       38.03       19.68     40.60 o 
   0   4  11      176.28      176.47     23.76 o 
   1   4  11        0.41        8.10     12.67 o 
   2   4  11       79.09       36.83     24.41 o 
   3   4  11        1.86      -12.95     16.94 o 
   4   4  11        0.01      -20.43     20.43 o 
   5   4  11        3.71       -8.47     24.41 o 
 -13   5  11        0.59        2.49     21.92 o 
 -12   5  11        0.21       -5.66     24.41 o 
 -11   5  11       18.66       13.05     15.44 o 
 -10   5  11        5.80       12.95     11.70 o 
  -9   5  11        2.38       -4.03     10.99 o 
  -8   5  11       26.93       21.93     12.91 o 
  -7   5  11       13.69       26.04     11.97 o 
  -6   5  11       20.87       14.34     23.17 o 
  -5   5  11        0.23       -2.82     10.89 o 
  -4   5  11       17.32        5.43     10.29 o 
  -3   5  11       26.24       34.67     13.53 o 
  -2   5  11        0.16      -11.40     15.44 o 
  -1   5  11       13.42       -0.14     12.15 o 
   0   5  11       51.29       46.53     15.75 o 
   1   5  11       10.82       17.61     13.97 o 
   2   5  11        0.29      -26.40     17.94 o 
   3   5  11        0.25       -7.97     21.42 o 
   4   5  11        0.34       -5.98     22.92 o 
   5   5  11        2.98        6.97     24.91 o 
 -13   6  11       18.14       37.37     24.91 o 
 -12   6  11        9.68       24.63     15.04 o 
 -11   6  11        5.56       -7.54     19.18 o 
 -10   6  11       12.75       15.08     21.17 o 
  -9   6  11       10.50       15.71     12.91 o 
  -8   6  11        7.34        2.90     14.20 o 
  -7   6  11       17.19        6.19     17.94 o 
  -6   6  11       40.41       42.02     14.24 o 
  -5   6  11       58.56       48.13     15.45 o 
  -4   6  11       12.55       14.06     11.61 o 
  -3   6  11        3.23        2.49     17.44 o 
  -2   6  11        5.63        3.18     11.80 o 
  -1   6  11        8.57       15.09     13.18 o 
   0   6  11        0.80       -3.75     12.12 o 
   1   6  11        0.61        2.99     20.92 o 
   2   6  11       11.43        5.98     21.42 o 
   3   6  11       28.52       31.39     24.41 o 
   4   6  11       11.32       -1.49     22.42 o 
   5   6  11        9.91       53.81     31.39 o 
 -13   7  11        0.36        1.00     23.42 o 
 -12   7  11       33.91      -11.46     22.42 o 
 -11   7  11        0.77       -1.53     18.68 o 
 -10   7  11        5.53       28.79     14.60 o 
  -9   7  11        2.94       -5.42     12.47 o 
  -8   7  11        0.10       27.26     13.89 o 
  -7   7  11        4.18        5.80     13.29 o 
  -6   7  11        5.56      -10.24     17.94 o 
  -5   7  11        0.12        8.31     10.85 o 
  -4   7  11        0.44       13.47     12.81 o 
  -3   7  11        3.50       -6.69     12.27 o 
  -2   7  11       17.12       -5.96     13.02 o 
  -1   7  11       29.28       19.98     14.75 o 
   0   7  11        1.14       16.56     14.33 o 
   1   7  11        2.95      -13.95     18.93 o 
   2   7  11       10.85        1.00     20.92 o 
   3   7  11        4.42        8.47     24.91 o 
   4   7  11        0.65       -5.98     26.40 o 
 -12   8  11       12.08        5.48     22.92 o 
 -11   8  11       32.22       36.96     16.44 o 
 -10   8  11        3.41       13.09     14.95 o 
  -9   8  11        8.79       -3.74     17.94 o 
  -8   8  11        0.02        8.59     14.89 o 
  -7   8  11       31.30       63.34     18.14 o 
  -6   8  11        2.83       16.10     14.09 o 
  -5   8  11        0.68        3.86     12.77 o 
  -4   8  11        6.26        1.17     22.42 o 
  -3   8  11        7.60        2.60     11.80 o 
  -2   8  11       10.34        9.50     15.65 o 
  -1   8  11        1.57       -3.26     23.91 o 
   0   8  11        0.13      -10.46     21.92 o 
   1   8  11        0.05      -21.42     21.42 o 
   2   8  11        0.03       17.44     26.40 o 
   3   8  11        0.30       11.96     25.41 o 
 -11   9  11        7.72      -24.41     21.92 o 
 -10   9  11        0.85       -6.18     31.64 o 
  -9   9  11        1.03      -17.95     11.97 o 
  -8   9  11        0.30       12.17     39.61 o 
  -7   9  11       19.47       17.80     14.95 o 
  -6   9  11        0.31       -5.47     12.31 o 
  -5   9  11        0.30        2.57     14.84 o 
  -4   9  11        0.69        8.26     15.65 o 
  -3   9  11        1.15       17.91     14.84 o 
  -2   9  11        0.02       16.41     16.51 o 
  -1   9  11        0.73       14.45     22.92 o 
   0   9  11        1.83        6.48     23.91 o 
   1   9  11        7.53       11.46     26.40 o 
 -10  10  11        1.30       -5.29     20.68 o 
  -9  10  11        0.93        5.11     17.02 o 
  -8  10  11        0.00      -12.24     14.75 o 
  -7  10  11       10.76       26.84     20.92 o 
  -6  10  11        8.47        4.23     34.13 o 
  -5  10  11        0.43      -11.64     13.83 o 
  -4  10  11        0.04       22.20     17.52 o 
  -3  10  11        2.60        3.68     15.53 o 
  -2  10  11        0.00       -5.39     18.68 o 
  -1  10  11        2.50      -28.40     20.43 o 
   0  10  11        0.26       -1.49     23.91 o 
  -8  11  11        0.09        3.60     17.16 o 
  -7  11  11        0.00       -3.06     18.28 o 
  -6  11  11        0.01        1.09     17.66 o 
  -5  11  11        0.36       10.39     17.02 o 
  -4  11  11        0.69        1.74     16.91 o 
  -3  11  11        0.69       -8.12     17.09 o 
   0 -17  12        0.29       -7.97     21.92 o 
   1 -17  12        0.75       11.96     21.42 o 
  -5 -16  12       12.61       -6.54     15.44 o 
  -4 -16  12        4.68        3.99     20.43 o 
  -2 -16  12        0.27       30.89     24.41 o 
  -1 -16  12       12.60       -1.25     13.88 o 
   0 -16  12        4.43       19.60     15.80 o 
   1 -16  12       55.68       35.00     18.68 o 
   2 -16  12        5.08       14.36     27.65 o 
   3 -16  12        0.31       -1.46     16.51 o 
   4 -16  12        0.17      -20.47     13.65 o 
  -6 -15  12        0.01        2.87     13.72 o 
  -5 -15  12        0.01        7.49     15.11 o 
  -4 -15  12        6.22       37.07     32.13 o 
  -3 -15  12        1.03        1.49     17.94 o 
  -2 -15  12       15.32        1.00     17.94 o 
  -1 -15  12       13.60        0.31     12.41 o 
   0 -15  12        2.73        5.37     13.21 o 
   1 -15  12        0.54       -0.54     12.16 o 
   2 -15  12        0.34      -12.46     12.35 o 
   3 -15  12        0.51       -3.95     13.52 o 
   4 -15  12        1.52       -4.51     15.32 o 
   5 -15  12        0.67       -1.40     16.64 o 
  -8 -14  12       10.17        2.82     15.29 o 
  -7 -14  12        1.02        5.88     15.44 o 
  -6 -14  12        2.23      -16.00     12.91 o 
  -5 -14  12       27.70       19.21     13.99 o 
  -4 -14  12        4.52       11.29     13.36 o 
  -3 -14  12        0.04       -2.99     14.95 o 
  -2 -14  12        2.92      -11.46     14.95 o 
  -1 -14  12        0.28        1.83     12.15 o 
   0 -14  12       12.07       17.62     13.56 o 
   1 -14  12        9.93        3.67     12.31 o 
   2 -14  12        5.15       27.90     21.42 o 
   3 -14  12        2.31        5.47     14.04 o 
   4 -14  12        0.34      -17.26     13.88 o 
   5 -14  12        0.24        0.41     16.71 o 
   6 -14  12        0.68      -10.49     16.81 o 
  -9 -13  12        0.04        3.04     14.36 o 
  -8 -13  12        0.02      -17.28     12.95 o 
  -7 -13  12        9.38      -17.94     11.98 o 
  -6 -13  12        0.07       -2.23     12.93 o 
  -5 -13  12        1.85       -0.43     13.15 o 
  -4 -13  12        3.34       -3.56     11.96 o 
  -3 -13  12        5.37       22.43     10.10 o 
  -2 -13  12        0.00      -17.94     11.96 o 
  -1 -13  12        0.10        9.95     11.33 o 
   0 -13  12        8.07       11.71     10.99 o 
   1 -13  12        4.20        8.72     24.66 o 
   2 -13  12        2.30       -2.78     11.96 o 
   3 -13  12        2.29       18.80     15.14 o 
   4 -13  12        0.58       -9.60     12.83 o 
   5 -13  12       10.67       25.16     16.56 o 
   6 -13  12        0.11        2.42     17.52 o 
   7 -13  12        0.31       -2.59     17.44 o 
 -10 -12  12        0.01        4.81     17.69 o 
  -9 -12  12        0.58       11.02     15.32 o 
  -8 -12  12        0.80        3.04     12.26 o 
  -7 -12  12        0.25      -11.53     12.06 o 
  -6 -12  12       28.67       34.59     21.17 o 
  -5 -12  12        0.23        5.48     10.78 o 
  -4 -12  12        5.59       -0.18      8.12 o 
  -3 -12  12       19.25       25.33     12.11 o 
  -2 -12  12       17.08       21.42     15.94 o 
  -1 -12  12        3.95        7.93     10.99 o 
   0 -12  12      240.94      302.03     30.30 o 
   1 -12  12       62.41       99.78     40.60 o 
   2 -12  12        0.98       -4.03     10.87 o 
   3 -12  12        0.56        3.66     19.93 o 
   4 -12  12       19.58       24.23     14.68 o 
   5 -12  12        5.74       18.13     15.75 o 
   6 -12  12        2.64      -20.36     14.82 o 
   7 -12  12        1.74        7.07     15.75 o 
 -11 -11  12        0.00        3.54     16.27 o 
 -10 -11  12        2.32       13.07     15.43 o 
  -9 -11  12        3.47       -7.29     13.33 o 
  -8 -11  12        0.69       14.35     13.48 o 
  -7 -11  12        4.98        3.54     13.20 o 
  -6 -11  12       12.37        7.04     19.18 o 
  -5 -11  12        0.09       -2.52     13.70 o 
  -4 -11  12       46.43       46.49     11.42 o 
  -3 -11  12        0.00        1.75      9.45 o 
  -2 -11  12       16.17       24.35      8.83 o 
  -1 -11  12       66.34       65.91     25.66 o 
   0 -11  12      171.67      160.08     40.60 o 
   1 -11  12        3.74       23.63     12.41 o 
   2 -11  12       67.46       87.78     18.29 o 
   3 -11  12       52.75       73.92     17.94 o 
   4 -11  12        1.44       -7.92     12.47 o 
   5 -11  12        9.97        3.20     14.59 o 
   6 -11  12       24.07       10.87     15.96 o 
   7 -11  12        3.08        3.17     17.94 o 
   8 -11  12        1.70      -11.96     16.16 o 
 -11 -10  12        0.90       10.62     15.94 o 
 -10 -10  12        3.51       -5.34     13.40 o 
  -9 -10  12        2.28        8.69     15.44 o 
  -8 -10  12       11.48       12.79     22.17 o
[truncated: 118,402 more chars]
